# Supplementary material for: Insertion bias and purifying selection of retrotransposons in the Arabidopsis thaliana genome
Source: Genome Biol. 2004 Sep 29;5(10):R79. doi: 10.1186/gb-2004-5-10-r79 (PMC545599; doi:10.1186/gb-2004-5-10-r79)
Supplement: Additional data file 1 — The entire dataset of chromosomal coordinates and ages of complete LTR-retrotransposons in A. thaliana [file gb-2004-5-10-r79-s1.csv]

id	K.Kimura2p	chromosome	RU.family	superfamily	rel.dist.centromere	LTR1.start	LTR1.end	LTR2.start	LTR2.end	orientation	age	alignment.size
u1c1	0	1	ATCOPIA78	copia	0.742635136	3780786	3781225	3785302	3785741	+	0	440
u2c1	0.03168484	1	META1	copia	0.700096259	4406028	4406189	4410981	4411142	C	1.05616123	162
u3c1	0	1	META1	copia	0.555034558	6538433	6538595	6543389	6543551	+	0	163
u4c1	0.02527926	1	META1	copia	0.543756803	6704211	6704371	6709178	6709339	+	0.84264213	161
u5c1	0.02784729	1	ATCOPIA78	copia	0.474832279	7717370	7717809	7722122	7722561	+	0.92824308	440
u6c1	0.00584802	1	ATCOPIA16	copia	0.361916361	9377263	9377434	9382225	9382396	C	0.194934	172
u7c1	0.01686068	1	ATCOPIA3	copia	0.354598163	9485091	9485210	9489604	9489723	+	0.56202279	120
u8c1	0.02212528	1	ATCOPIA73	copia	0.271548673	10705800	10705983	10710486	10710669	+	0.73750934	184
u9c1	0.12895277	1	ATLANTYS2	gypsy	0.21573466	11526994	11527413	11529950	11530407	C	4.2984258	419
u10c1	0	1	ATCOPIA31	copia	0.197221156	11798537	11798807	11802891	11803161	+	0	271
non_u4c1	0.2606136	1	Katydid-At1	TRIM	0.156421259	12400434	12400552	12400683	12400781	C	8.68712009	99
u11c1	0.02659513	1	ATCOPIA60	copia	0.155276088	12415797	12416335	12418549	12419086	+	0.88650417	538
u13c1	0.07923714	1	ATGP2	gypsy	0.144201701	12578672	12579925	12581213	12581798	C	2.64123791	520
u14c1	0	1	ATCOPIA72	copia	0.139399626	12650001	12650128	12651521	12651650	C	0	128
u15c1	0.030874	1	ATLANTYS2	gypsy	0.137528707	12673601	12673767	12682254	12683055	C	1.02913345	167
u17c1	0.10802826	1	ATCOPIA71	copia	0.106751973	13130374	13130510	13130948	13131118	C	3.60094208	132
u19c1	0.0912884	1	ATCOPIA84	copia	0.092776973	13333738	13333893	13338464	13338619	+	3.04294677	154
i1c1	0.1525009	1	ATHILA4B	athila	0.087817891	13406520	13407066	13410557	13411634	+	5.08336321	380
u20c1	0.03433191	1	ATCOPIA43	copia	0.084832381	13448425	13448993	13456936	13457503	+	1.144397	568
atgagpol1-u23c1	0.05173982	1	ATGAGPOL1	gypsy	0.080214235	13516760	13517902	13523797	13524944	C	1.7246605	1141
u21c1	0.04396341	1	ATHILA4B	athila	0.074465	13602039	13603261	13607469	13608690	+	1.46544701	1222
i2c1	0.04335631	1	ATHILA2	athila	0.070863707	13653799	13655745	13661302	13662808	C	1.44521041	1405
atgagpol1-u25c1	0.02562463	1	ATGAGPOL1	gypsy	0.069905068	13668254	13669408	13675382	13676538	+	0.85415428	1154
i3c1	0.08275478	1	ATGP8	gypsy	0.06587551	13728481	13729202	13734386	13734779	+	2.75849269	296
u22c1	0.04591327	1	ATHILA4B	athila	0.061788333	13788945	13790150	13793735	13794478	C	1.53044234	725
i4c1	0.01789748	1	ATHILA6A	athila	0.061229864	13795666	13797531	13802475	13804176	+	0.59658272	1702
atgagpol1-u27c1	0.02915305	1	ATGAGPOL1	gypsy	0.054693946	13892054	13893211	13898788	13899943	+	0.97176831	1156
u23c1	0.09700058	1	ATHILA4A	athila	0.041991259	14081083	14082220	14084020	14084374	C	3.23335256	355
i7c1	0.06030902	1	ATHILA3	athila	0.040323571	14102774	14104418	14110064	14111713	C	2.01030062	1644
i8c1	0.02943422	1	ATHILA2	athila	0.035022415	14182209	14183888	14187925	14188132	C	0.98114077	208
u24c1	0.04334525	1	ATLANTYS1	gypsy	0.033600442	14201061	14201578	14210586	14211086	C	1.44484169	501
u25c1	0.0769831	1	ATHILA4B	athila	0.033056973	14211294	14212485	14216639	14216831	+	2.56610326	192
i10c1	0.00933888	1	ATHILA3	athila	0.020084796	14400010	14401406	14408983	14409497	+	0.31129589	755
i11c1	0.12101033	1	ATHILA3	athila	0.01836449	14424592	14426267	14434189	14435492	+	4.0336777	1299
i12c1	0.07326337	1	ATHILA4C	athila	0.016804694	14442039	14443181	14463730	14463903	+	2.44211222	173
u26c1	0.03652619	1	ATHILA2	athila	0.016841224	14447195	14448748	14456095	14457673	+	1.21753967	1552
i14c1	0.08000708	1	ATHILA2	athila	0.014510986	14482913	14483417	14489181	14490464	C	2.66690267	504
i15c1	0.02488657	1	ATHILA2	athila	0.01291085	14506449	14507864	14513024	14513972	+	0.82955241	695
i17c1	0.0128243	1	ATHILA6A	athila	0.022941951	15043236	15044179	15063154	15065039	+	0.42747679	944
i16c1	0.00217591	1	ATHILA6A	athila	0.022911438	15049276	15051117	15056216	15058057	+	0.07253034	1841
i18c1	0.05053734	1	ATHILA2	athila	0.024502434	15071712	15073387	15083102	15084739	+	1.68457804	1546
i19c1	0.05545369	1	ATGP5	gypsy	0.025635061	15089264	15089770	15101404	15102154	C	1.8484565	507
u27c1	0.08199416	1	ATHILA2	athila	0.025629457	15091942	15093119	15097566	15099303	C	2.73313863	1178
u28c1	0.04319136	1	ATHILA2	athila	0.027274125	15115966	15117673	15124369	15126054	C	1.4397119	1649
i20c1	0.0109294	1	ATHILA6A	athila	0.028124106	15130511	15132227	15137566	15137750	C	0.36431323	185
u29c1	0.02978138	1	ATGP2N	gypsy	0.028790103	15141885	15143900	15145079	15146937	+	0.99271272	1857
u30c1	0.09285263	1	ATGP10	gypsy	0.029543849	15152226	15152931	15159149	15159866	+	3.09508763	691
u31c1	0.0511718	1	ATGP6	gypsy	0.030017377	15161899	15162416	15164468	15164812	C	1.70572678	345
u32c1	0.11351131	1	ATHILA4D	athila	0.030603627	15168834	15169985	15174772	15175976	+	3.78371037	1152
i21c1	0.03160577	1	ATLANTYS1	gypsy	0.035526199	15242525	15243041	15253739	15254257	+	1.0535256	517
u33c1	0.05454475	1	ATHILA4A	athila	0.037266713	15272778	15273960	15276575	15277738	+	1.81815822	1161
u34c1	0.05200332	1	ATHILA2	athila	0.038179273	15283806	15285468	15293203	15294883	C	1.73344402	1638
u35c1	0.14159016	1	ATHILA4A	athila	0.038759239	15297026	15297983	15298710	15299568	+	4.71967189	637
u37c1	0.08045836	1	ATHILA4A	athila	0.040979307	15330108	15331281	15333848	15335025	+	2.68194541	1172
u38c1	0.09283226	1	ATHILA4A	athila	0.041490507	15340013	15340094	15340171	15340902	+	3.09440861	81
atgagpol1-u45c1	0.08257429	1	ATGAGPOL1	gypsy	0.044268271	15379360	15380522	15386153	15387308	+	2.75247631	1154
i23c1	0.00764574	1	ATHILA2	athila	0.046668516	15413418	15415126	15425634	15427355	C	0.25485808	1709
u39c1	0.08977981	1	ATHILA4	athila	0.047289068	15427356	15428449	15431333	15432575	C	2.99266023	1079
atgagpol1-u47c1	0.02320916	1	ATGAGPOL1	gypsy	0.058051872	15592428	15593475	15598969	15599539	C	0.7736386	569
i24c1	0.05102574	1	ATHILA4B	athila	0.059921871	15618378	15618743	15630351	15631559	+	1.70085803	366
i25c1	0.06754166	1	ATHILA4D	athila	0.063371739	15670369	15671504	15685273	15686074	C	2.25138868	790
i26c1	0.0710328	1	ATHILA3	athila	0.063443032	15673987	15675646	15682994	15684657	C	2.36775997	1657
i27c1	0.01468986	1	ATCOPIA58	copia	0.064834271	15697674	15698224	15703371	15703921	+	0.48966197	551
i28c1	0.05074745	1	ATHILA5	athila	0.070044995	15768817	15770464	15792479	15793646	+	1.69158167	1146
i29c1	0.03581074	1	ATGP6	gypsy	0.069623617	15770893	15771771	15777702	15778561	+	1.19369133	860
i30c1	0.1317291	1	ATLANTYS2	gypsy	0.081226311	15948171	15948387	15959038	15959487	+	4.39096987	217
u41c1	0.07345658	1	ATCOPIA69	copia	0.081129785	15949816	15950238	15954427	15954862	C	2.44855277	418
atgagpol1-u50c1	0.06200164	1	ATGAGPOL1	gypsy	0.081867983	15959956	15961090	15966362	15967528	C	2.06672121	1131
u42c1	0.04598583	1	ATCOPIA48	copia	0.088762181	16068726	16069118	16071202	16071583	C	1.53286091	382
u43c1	0.01405522	1	ATHILA5	athila	0.090371672	16089660	16091241	16098756	16100338	C	0.46850721	1582
u44c1	0.03337913	1	ATCOPIA93	copia	0.092913806	16131566	16131965	16136516	16136914	C	1.11263763	399
u45c1	0.0077974	1	ATCOPIA35	copia	0.094111993	16150383	16150641	16154831	16155088	C	0.25991332	258
u46c1	0.02961959	1	ATLANTYS1	gypsy	0.097917647	16205882	16206400	16216561	16217079	C	0.98731976	519
non_u5c1	0.27010542	1	Katydid-At2	TRIM	0.098843261	16225584	16225697	16225857	16225953	+	9.00351398	97
i31c1	0.04216066	1	ATCOPIA41	copia	0.101000749	16254753	16255221	16262792	16263391	+	1.40535535	464
u47c1	0.0083859	1	ATCOPIA4	copia	0.112432061	16433173	16433292	16437765	16437884	C	0.27953015	120
u48c1	0.02876744	1	ATCOPIA79	copia	0.123503603	16603761	16604260	16608603	16609102	C	0.95891456	499
u49c1	0.05478775	1	ATCOPIA1	copia	0.125503928	16634771	16634979	16639634	16639847	+	1.82625826	209
u50c1	0.00590627	1	ATCOPIA63	copia	0.138739986	16840428	16840767	16842481	16842820	+	0.19687581	340
u51c1	0.03194178	1	ATCOPIA75	copia	0.141657017	16884223	16884350	16888954	16889081	C	1.06472614	128
i32c1	0.00687296	1	TAT1	gypsy	0.142317638	16891908	16892200	16901488	16901791	+	0.22909868	293
u52c1	0.03031231	1	ATCOPIA49	copia	0.148990473	16997373	16997674	17002062	17002333	+	1.01041036	272
i33c1	0.05691541	1	ATCOPIA57	copia	0.153268684	17065000	17065116	17066676	17066785	C	1.89718026	110
u53c1	0.01875098	1	ATCOPIA38A	copia	0.159323979	17157099	17157260	17161467	17161628	+	0.62503256	162
u54c1	0.01250029	1	ATCOPIA49	copia	0.190536272	17638571	17639058	17643274	17643757	C	0.41667631	484
u55c1	0.0068533	1	ATCOPIA78	copia	0.191240297	17649554	17649993	17654070	17654509	+	0.2284434	440
u56c1	0.00333335	1	ATCOPIA36	copia	0.244055289	18464920	18465220	18469373	18469673	+	0.11111152	301
i34c1	0.0116868	1	TAT1	gypsy	0.252858759	18598489	18598920	18607458	18607889	C	0.38955998	432
u58c1	0	1	ATCOPIA26	copia	0.400648033	20882063	20882197	20886803	20886937	C	0	135
u59c1	0.00543484	1	ATCOPIA22	copia	0.407245526	20983901	20984085	20988596	20988780	C	0.1811612	185
u60c1	0.02578266	1	ATCOPIA78	copia	0.418830017	21162734	21163173	21167154	21167589	C	0.85942184	436
u61c1	0	1	ATCOPIA2	copia	0.43729442	21447776	21447942	21452423	21452589	+	0	167
u62c1	0.02778493	1	ATCOPIA5	copia	0.454187651	21708608	21708718	21713183	21713293	C	0.92616419	111
u63c1	0.01066707	1	ATCOPIA51	copia	0.520119599	22726206	22726584	22730800	22731178	+	0.35556904	379
non_u6c1	0.24852556	1	Katydid-At2	TRIM	0.528307376	22854900	22855012	22855148	22855261	+	8.28418525	113
u64c1	0.01992121	1	ATCOPIA11	copia	0.73055997	25974570	25974773	25979428	25979631	+	0.66404022	204
i1c2	0.00686114	2	ATGP2	gypsy	0.994715946	12072	13418	26151	27030	C	0.22870463	879
u1c2	0.00304227	2	ATGP2	gypsy	0.994819324	15330	16647	21690	23007	C	0.10140888	1318
u2c2	0.00746577	2	ATGP2N	gypsy	0.991090811	30487	32507	33421	35441	+	0.2488589	2021
u3c2	0.00077761	2	ATGP2	gypsy	0.987844459	41164	42450	47501	48787	C	0.02592017	1287
u4c2	0.00402417	2	ATLANTYS3	gypsy	0.985224054	51656	52154	57175	57686	C	0.13413889	499
non_u1c2	0.07421	2	Katydid-At1	TRIM	0.891368243	401758	401873	402002	402117	C	2.47366675	116
u5c2	0.05787031	2	META1	copia	0.753774189	908733	908895	913176	913338	+	1.92901022	163
u6c2	0.0257237	2	ATCOPIA56	copia	0.749447703	925131	925763	928759	928956	C	0.85745657	198
non_u3c2	0.39213343	2	Katydid-At1	TRIM	0.71224	1064577	1064668	1064736	1064847	C	13.07111443	92
u7c2	0.02231713	2	ATCOPIA28	copia	0.624225811	1387830	1388011	1392718	1392899	C	0.74390434	182
u8c2	0.03168484	2	META1	copia	0.622598378	1394258	1394419	1398353	1398514	+	1.05616123	162
u9c2	0.03392942	2	ATCOPIA61	copia	0.578767297	1556068	1556250	1560904	1561054	C	1.13098053	151
atgagpol1-u13c2	0.02311656	2	ATGAGPOL1	gypsy	0.558767568	1628642	1629784	1635335	1636479	C	0.77055204	1143
u11c2	0.01150563	2	ATGP3	gypsy	0.518063108	1780544	1780806	1785499	1785789	+	0.38352099	263
u12c2	0.01190822	2	ATCOPIA66	copia	0.484192973	1905862	1906370	1910602	1911110	C	0.39694077	509
u13c2	0	2	ATCOPIA64	copia	0.467129459	1969274	1969548	1973694	1973968	+	0	275
u14c2	0.0323031	2	ATGP3	gypsy	0.438656216	2074342	2074626	2079318	2079602	C	1.07676994	285
u15c2	0.01842819	2	ATCOPIA58	copia	0.384831351	2273201	2273751	2278496	2279047	+	0.61427314	551
u16c2	0.01750476	2	ATCOPIA40	copia	0.377346486	2301464	2301752	2305884	2306172	+	0.58349187	289
u17c2	0.07264534	2	ATHILA8A	athila	0.352918514	2389875	2391467	2397129	2398528	+	2.42151139	1378
u18c2	0.06643521	2	ATLANTYS1	gypsy	0.345975	2417613	2418127	2421665	2422172	+	2.21450708	506
u19c2	0.03007045	2	ATHILA2	athila	0.337849054	2446741	2448504	2451473	2453176	+	1.00234842	1704
i3c2	0.23387109	2	ATHILA4B	athila	0.334061216	2460725	2461888	2466013	2467222	+	7.79570284	1131
i4c2	0.0421526	2	ATHILA2	athila	0.326160676	2486780	2488529	2497905	2499631	+	1.40508682	1714
u20c2	0	2	ATGP2	gypsy	0.306387973	2563006	2563389	2568437	2569723	C	0	384
u21c2	0.01615499	2	ATHILA8A	athila	0.269445676	2699772	2701030	2705686	2706330	C	0.53849976	939
u22c2	0.03885449	2	ATCOPIA67	copia	0.259264865	2738757	2738863	2742532	2742683	C	1.29514974	107
u24c2	0.01952771	2	ATGP5	gypsy	0.244439324	2792395	2793173	2797975	2798754	+	0.65092365	779
u25c2	0.06466163	2	ATHILA4D	athila	0.232645135	2837794	2838506	2839480	2840632	+	2.15538772	713
u26c2	0.08981657	2	ATCOPIA68	copia	0.230742838	2843764	2844166	2848332	2848739	C	2.9938857	402
u27c2	0	2	ATCOPIA8A	copia	0.226967838	2857587	2857975	2862463	2862851	C	0	389
u28c2	0.04700272	2	ATHILA3	athila	0.222671486	2870822	2872387	2879800	2881409	C	1.56675726	1561
u29c2	0	2	ATCOPIA13	copia	0.215210135	2901329	2901485	2905960	2906116	+	0	157
u30c2	0.01608112	2	ATCOPIA20	copia	0.166031081	3082903	3083405	3087965	3088467	C	0.53603743	503
u31c2	0.03143958	2	ATHILA5	athila	0.161722162	3097016	3097146	3104647	3106240	+	1.04798594	130
i6c2	0.12183806	2	ATHILA4B	athila	0.151618919	3131098	3131240	3145722	3146922	+	4.06126865	143
i7c2	0.1488586	2	ATHILA4D	athila	0.147851757	3150001	3150567	3154746	3155896	C	4.96195325	564
u32c2	0.01232498	2	ATCOPIA32	copia	0.145288784	3159555	3160325	3164571	3165308	C	0.41083283	737
i8c2	0.05618237	2	ATGP10	gypsy	0.044451757	3532586	3532976	3538029	3538471	+	1.87274565	391
i9c2	0.14163425	2	ATHILA6A	athila	0.040930541	3545683	3545914	3550133	3551431	C	4.72114161	171
u34c2	0.03693824	2	ATCOPIA96	copia	0.007330424	3815919	3816113	3820620	3820814	+	1.23127452	195
u35c2	0.05552362	2	ATCOPIA33	copia	0.008579209	3836004	3836396	3840658	3841058	C	1.85078749	393
i10c2	0	2	ATGP10	gypsy	0.009510883	3851839	3851926	3855224	3855311	C	0	88
i11c2	0.07653994	2	ATHILA2	athila	0.011442909	3880161	3881906	3887908	3889383	+	2.55133145	1450
i12c2	0.02931441	2	ATHILA2	athila	0.013075474	3900001	3900942	3920409	3922266	C	0.97714715	941
u36c2	0.01874178	2	ATLANTYS3	gypsy	0.012803571	3901419	3901905	3911574	3912067	C	0.62472607	487
i13c2	0.13177526	2	ATHILA4	athila	0.016190764	3957017	3958186	3964942	3965857	C	4.3925087	881
i14c2	0.03613788	2	ATHILA4C	athila	0.018836409	3994196	3995353	4013155	4014118	C	1.20459599	964
i15c2	0.03809951	2	ATHILA6A	athila	0.019070907	4003692	4005192	4010557	4012195	C	1.26998353	916
u37c2	0	2	ATHILA2	athila	0.020753356	4032838	4033017	4035644	4037383	C	0	143
i18c2	0.00990131	2	ATHILA6A	athila	0.024858905	4097479	4097580	4104023	4105329	+	0.33004379	102
u40c2	0.05243565	2	ATHILA2	athila	0.025927072	4115168	4115288	4120382	4122136	C	1.74785489	119
i20c2	0.04629128	2	ATCOPIA42	copia	0.031190307	4199032	4200357	4206909	4208246	+	1.54304252	1316
u41c2	0.08218037	2	ATCOPIA66	copia	0.031716278	4209926	4210417	4213847	4214338	+	2.73934552	492
u42c2	0.04647745	2	ATHILA4A	athila	0.032326101	4220401	4221166	4222891	4223557	C	1.54924835	823
u43c2	0.07803733	2	ATCOPIA34	copia	0.034817045	4259827	4260072	4264331	4264575	+	2.60124426	244
u44c2	0.03282507	2	ATCOPIA35	copia	0.035130813	4264913	4265193	4269342	4269622	+	1.09416911	281
i21c2	0.06881606	2	ATHILA2	athila	0.035759835	4273550	4275315	4280046	4281299	C	2.29386854	1190
i22c2	0.07446299	2	ATHILA8B	athila	0.037412001	4298276	4299901	4308343	4309929	C	2.48209954	1543
i23c2	0.12683454	2	ATHILA6A	athila	0.038961363	4324385	4325966	4332554	4333856	+	4.22781798	1306
i24c2	0.02110839	2	ATHILA6A	athila	0.039581281	4334961	4336601	4342013	4343300	C	0.70361296	817
i25c2	0.03446755	2	ATHILA3	athila	0.040444614	4346040	4347717	4358436	4360102	C	1.14891818	1667
i26c2	0.00574719	2	ATLANTYS2	gypsy	0.041709563	4370688	4370862	4376131	4376305	+	0.19157299	175
u46c2	0.02661277	2	ATCOPIA32B	copia	0.042267614	4379623	4380388	4384628	4385392	+	0.88709243	765
u47c2	0.0059695	2	ATGP2	gypsy	0.042694899	4385538	4386884	4391931	4393276	+	0.19898331	1346
u48c2	0.03499841	2	ATCOPIA41	copia	0.045068455	4424506	4425113	4430376	4430961	C	1.16661362	586
i27c2	0.0507578	2	ATHILA2	athila	0.045656913	4432809	4434738	4440075	4441662	C	1.6919268	1575
i28c2	0.03669939	2	ATHILA3	athila	0.053239144	4556826	4557711	4561468	4562510	C	1.22331291	1034
u49c2	0.10528282	2	ATCOPIA29	copia	0.055292987	4590949	4591132	4594532	4594715	+	3.50942732	184
u51c2	0.03669291	2	ATLANTYS1	gypsy	0.058499159	4639561	4639953	4649162	4649645	C	1.22309686	392
i29c2	0.03996932	2	ATHILA2	athila	0.059886265	4662578	4664322	4669688	4671424	C	1.33231054	1725
atgagpol1-u56c2	0.03120301	2	ATGAGPOL1	gypsy	0.062613889	4707406	4707896	4713866	4715011	C	1.04010035	491
i30c2	0.05669515	2	ATHILA3	athila	0.06351003	4719161	4720840	4730251	4731869	C	1.88983847	1618
i31c2	0.00987681	2	ATHILA6A	athila	0.070945704	4842705	4842806	4846813	4848457	+	0.32922683	102
i33c2	0.0367946	2	ATCOPIA34	copia	0.07145805	4851678	4851929	4855836	4856030	+	1.22648674	195
u53c2	0.05984806	2	ATHILA3	athila	0.076012405	4924486	4925236	4928630	4930303	C	1.99493518	751
i34c2	0.02465591	2	TAT1	gypsy	0.078187383	4957701	4957865	4967082	4967328	C	0.82186377	165
i35c2	0.09531308	2	ATGP10	gypsy	0.080395059	4986775	4987175	5008818	5009550	+	3.17710265	392
u54c2	0.03320726	2	ATHILA4C	athila	0.080031531	4987362	4988513	4996083	4997223	+	1.10690861	1140
u55c2	0.04889324	2	ATHILA5	athila	0.086875929	5097581	5099214	5106409	5108041	+	1.62977465	1631
u56c2	0.03905206	2	ATLANTYS1	gypsy	0.088754789	5127344	5127792	5138441	5138955	+	1.30173531	447
u58c2	0.0179689	2	ATCOPIA66	copia	0.094443855	5222727	5223235	5226790	5227298	+	0.59896344	509
i36c2	0.02428503	2	ATHILA3	athila	0.095316633	5233844	5235517	5243110	5244367	+	0.80950085	1258
u59c2	0.03981766	2	ATGP2N	gypsy	0.096424868	5254879	5256749	5257699	5259122	+	1.32725521	1267
i37c2	0.02761686	2	ATHILA2	athila	0.097696289	5273822	5274268	5279466	5281239	C	0.92056208	407
i38c2	0.08506399	2	ATHILA3	athila	0.098637778	5282834	5284420	5301003	5302632	+	2.83546621	1558
i39c2	0.05497082	2	ATHILA4A	athila	0.098597523	5289638	5290814	5293354	5294528	+	1.83236072	1172
atgagpol1-u65c2	0.03501531	2	ATGAGPOL1	gypsy	0.103600437	5369670	5370817	5374910	5376069	C	1.16717697	1142
atgagpol1-u66c2	0.08035535	2	ATGAGPOL1	gypsy	0.104281851	5380128	5381287	5386864	5387199	C	2.67851166	330
i41c2	0.03532983	2	ATHILA2	athila	0.106016724	5398960	5400765	5423261	5424806	+	1.17766092	1538
i40c2	0.00846878	2	ATHILA2	athila	0.106143278	5409770	5411317	5416538	5418083	+	0.28229266	1545
u60c2	0.03615057	2	ATHILA4	athila	0.107363389	5431468	5431780	5434587	5435788	C	1.20501908	313
u61c2	0.09709328	2	ATLANTYS2	gypsy	0.108432578	5446112	5446498	5455249	5455673	C	3.23644251	385
u62c2	0.03101475	2	ATGP2	gypsy	0.108917179	5455725	5456588	5461612	5461710	+	1.03382506	99
atgagpol1-u70c2	0.06526044	2	ATGAGPOL1	gypsy	0.110441351	5480289	5480804	5485548	5486674	+	2.17534815	513
i42c2	0.05640012	2	ATHILA3	athila	0.111805528	5497468	5499082	5511638	5513245	C	1.88000414	1607
u63c2	0.12392106	2	ATLANTYS1	gypsy	0.112808823	5516696	5517213	5526031	5526418	C	4.13070204	386
u64c2	0.03494019	2	ATCOPIA27	copia	0.114326322	5543591	5543913	5548208	5548530	+	1.16467315	323
u65c2	0.07136025	2	ATGP5	gypsy	0.117804924	5597101	5597589	5606746	5607360	C	2.378675	486
i43c2	0.11693105	2	ATCOPIA95	copia	0.119147378	5617255	5618074	5630326	5630560	+	3.89770172	232
i44c2	0.01121267	2	ATHILA7	athila	0.119883291	5632232	5633582	5637990	5639349	C	0.37375568	1348
u66c2	0.02285659	2	ATHILA4A	athila	0.120302308	5640150	5641307	5643782	5644963	+	0.76188648	1157
i45c2	0.00528276	2	ATHILA2	athila	0.12515563	5713978	5715734	5726161	5727871	+	0.17609216	1711
u67c2	0.0275325	2	ATCOPIA97	copia	0.133790731	5858491	5858787	5861922	5862225	C	0.9177501	297
atgagpol1-u76c2	0.06379149	2	ATGAGPOL1	gypsy	0.138279487	5928985	5930141	5935621	5936610	C	2.12638299	985
atgagpol1-u77c2	0.03569929	2	ATGAGPOL1	gypsy	0.139970947	5956534	5957684	5962617	5963772	C	1.1899764	1150
i46c2	0.02013544	2	ATGP6	gypsy	0.140816522	5971117	5971267	5976217	5976494	+	0.67118125	151
u69c2	0	2	ATCOPIA49	copia	0.142298288	5995155	5995697	6000004	6000309	C	0	306
u71c2	0.04776391	2	ATHILA6A	athila	0.151087315	6133868	6135769	6143590	6145434	+	1.59213041	1845
u72c2	0.02825611	2	ATCOPIA77	copia	0.153416932	6172750	6172931	6181597	6181786	C	0.94187017	182
atgagpol1-u84c2	0.03102934	2	ATGAGPOL1	gypsy	0.168206053	6412161	6413324	6418823	6419981	C	1.03431135	1153
u73c2	0.0078793	2	ATCOPIA9	copia	0.177964485	6571112	6571494	6575795	6576177	C	0.26264334	383
u74c2	0.00368665	2	ATCOPIA36	copia	0.202526219	6967888	6968160	6972341	6972612	+	0.12288832	272
u75c2	0.05249965	2	ATCOPIA37	copia	0.203699078	6986170	6986615	6991772	6992207	+	1.74998819	436
u76c2	0.061285	2	ATCOPIA38	copia	0.208149608	7058637	7058807	7063298	7063468	C	2.04283326	171
u77c2	0.03618608	2	ATCOPIA38	copia	0.209759754	7084651	7084821	7089283	7089453	+	1.2062027	171
u78c2	0.00680283	2	ATCOPIA38B	copia	0.21089016	7102911	7103058	7107538	7107699	+	0.22676087	148
u79c2	0.0497271	2	ATCOPIA70	copia	0.22762244	7372966	7373215	7377757	7378006	C	1.65757008	250
u80c2	0.01190532	2	ATCOPIA71	copia	0.241551803	7597644	7597813	7603002	7603171	C	0.39684414	170
u81c2	0.0055002	2	ATCOPIA39	copia	0.250784497	7747485	7747849	7751132	7751496	C	0.18334002	365
non_u6c2	0.04450231	2	Katydid-At1	TRIM	0.272810667	8104974	8105089	8105218	8105333	+	1.4834104	116
u82c2	0.01680505	2	ATCOPIA69	copia	0.310473824	8710729	8711162	8715471	8715894	C	0.56016825	422
u83c2	0	2	ATCOPIA72	copia	0.32620671	8964940	8965113	8969597	8969770	C	0	174
u84c2	0.00191939	2	ATCOPIA74	copia	0.345121151	9270842	9271363	9274181	9274702	+	0.06397961	522
i49c2	0.00694599	2	ATCOPIA76	copia	0.349301202	9336375	9337098	9343439	9344162	C	0.23153294	724
u85c2	0	2	ATCOPIA75	copia	0.395051381	10076577	10076705	10081315	10081443	C	0	129
i50c2	0	2	ATCOPIA13	copia	0.42972766	10637117	10637222	10640660	10640759	C	0	100
non_u7c2	0.26468941	2	Katydid-At1	TRIM	0.444549402	10878098	10878214	10878326	10878440	C	8.82298044	115
u86c2	0.0683546	2	ATCOPIA65A	copia	0.466078708	11225464	11225710	11226050	11226354	+	2.27848666	246
non_u8c2	0.01744912	2	Katydid-At1	TRIM	0.508934161	11917729	11917844	11917973	11918088	+	0.5816374	116
u87c2	0	2	ATCOPIA63	copia	0.556719913	12688331	12688670	12690368	12690707	C	0	340
u88c2	0.13367028	2	ATCOPIA38	copia	0.690554769	14850206	14850381	14850800	14850973	C	4.45567593	173
u89c2	0	2	ATCOPIA57	copia	0.938799459	18858169	18858265	18859873	18859969	+	0	97
non_u1c3	0	3	Katydid-At1	TRIM	0.464019453	7342754	7342869	7342998	7343113	C	0	116
u1c3	0.03118347	3	ATGP7	gypsy	0.376615182	8537270	8538091	8542653	8543474	+	1.03944908	822
u2c3	0.01045334	3	ATCOPIA65	copia	0.326366788	9226403	9226692	9230858	9231147	+	0.34844475	290
u3c3	0.02551264	3	ATCOPIA17	copia	0.314574635	9387637	9387796	9392859	9393018	+	0.85042142	160
u4c3	0.02411271	3	ATCOPIA82	copia	0.292361825	9691995	9692502	9696784	9697291	C	0.80375689	508
u5c3	0.01994255	3	ATCOPIA49	copia	0.262145109	10106053	10106445	10110669	10111171	+	0.6647517	356
non_u2c3	0.14953441	3	Katydid-At2	TRIM	0.232554088	10513824	10513921	10514081	10514194	+	4.98448027	98
u6c3	0	3	ATCOPIA31	copia	0.227791168	10576928	10577218	10581304	10581594	C	0	291
u7c3	0	3	ATCOPIA5	copia	0.195749927	11015881	11015999	11020457	11020571	+	0	115
non_u3c3	0.32610857	3	Katydid-At1	TRIM	0.194428029	11036173	11036275	11036403	11036499	+	10.87028553	84
u8c3	0.02781979	3	ATCOPIA19	copia	0.188456934	11115773	11116134	11120361	11120507	C	0.92732644	147
u9c3	0.0072465	3	ATCOPIA14	copia	0.187959088	11122477	11122615	11127306	11127444	C	0.24155012	139
i1c3	0.08303402	3	ATHILA4D	athila	0.182703467	11195433	11195595	11197966	11198492	C	2.76780061	229
non_u4c3	0.11291362	3	Katydid-At1	TRIM	0.182734635	11196366	11196461	11196590	11196705	+	3.76378742	96
atgagpol1-u15c3	0.06128964	3	ATGAGPOL1	gypsy	0.172858577	11328398	11329396	11334234	11335322	+	2.04298798	958
u10c3	0.0059881	3	ATCOPIA27	copia	0.172372701	11335323	11335658	11341330	11341665	+	0.19960318	336
i2c3	0.0756442	3	ATCOPIA37	copia	0.16850146	11388225	11388658	11394404	11394835	C	2.52147318	432
u11c3	0.02951158	3	ATGP2	gypsy	0.166342117	11417335	11418545	11423587	11424891	+	0.9837193	1211
i4c3	0.06527398	3	ATHILA8B	athila	0.165846496	11426119	11426198	11428032	11429687	+	2.1757994	80
u13c3	0	3	ATCOPIA70	copia	0.149223577	11653114	11653367	11657907	11658160	+	0	254
u14c3	0	3	ATCOPIA63	copia	0.148336131	11665386	11665759	11669831	11670204	+	0	374
u15c3	0.03065507	3	ATCOPIA97	copia	0.147329234	11679182	11679490	11683696	11683997	+	1.02183579	301
u16c3	0.06676856	3	ATCOPIA95	copia	0.146925693	11683998	11684265	11689399	11690238	+	2.22561877	268
u17c3	0.00591723	3	ATCOPIA16	copia	0.145943358	11697700	11697869	11703283	11703452	+	0.19724096	170
u18c3	0.10239947	3	ATGP3	gypsy	0.122383869	12020795	12021066	12025634	12025887	+	3.41331551	252
u19c3	0.07727324	3	ATCOPIA43	copia	0.121855985	12026257	12026814	12034781	12034889	C	2.57577473	109
u20c3	0.07406271	3	ATGP2	gypsy	0.121326168	12034899	12035631	12039903	12040764	C	2.46875685	715
u21c3	0.20785628	3	ATHILA4B	athila	0.119353321	12057243	12057447	12071375	12072476	C	6.92854271	204
non_u5c3	0.54305234	3	Katydid-At2	TRIM	0.114746095	12127788	12127901	12128061	12128169	+	18.1017448	109
u22c3	0.07034012	3	ATHILA2	athila	0.110017847	12188579	12189427	12196650	12196932	C	2.34467051	283
i7c3	0.00691748	3	ATHILA2	athila	0.108027737	12213018	12214788	12225280	12227022	C	0.23058269	1743
u23c3	0.01326658	3	ATHILA2	athila	0.105783869	12245047	12246796	12254726	12256475	C	0.44221929	1750
i8c3	0.37073858	3	ATHILA4A	athila	0.10310135	12276340	12276566	12297524	12298683	+	12.35795276	216
u24c3	0.03761554	3	ATHILA3	athila	0.101706204	12303315	12304866	12309745	12309935	C	1.25385144	191
i11c3	0.08597066	3	ATHILA3	athila	0.099501314	12328555	12330210	12343632	12345109	+	2.86568873	1457
i12c3	0.15464736	3	ATHILA4D	athila	0.099376131	12334344	12335484	12341990	12342750	+	5.15491199	746
i13c3	0	3	ATHILA2	athila	0.094239453	12402598	12404146	12414933	12415241	+	0	153
u25c3	0.05229706	3	ATHILA4	athila	0.09229562	12432650	12433848	12437260	12438450	C	1.74323532	1190
atgagpol1-u38c3	0.02109384	3	ATGAGPOL1	gypsy	0.088803011	12479278	12480435	12486364	12487518	+	0.70312784	1155
u26c3	0.03009226	3	ATLANTYS1	gypsy	0.087725985	12492962	12493479	12502838	12503346	C	1.00307533	509
u27c3	0.08734435	3	ATCOPIA63	copia	0.086764781	12510159	12510498	12512146	12512486	+	2.9114784	340
i14c3	0.06761562	3	ATHILA3	athila	0.085439745	12517508	12519157	12540930	12541443	C	2.25385415	511
i15c3	0.03697849	3	ATHILA2	athila	0.084872883	12533561	12534017	12539175	12540922	+	1.23261625	445
u28c3	0.01125768	3	ATGP6	gypsy	0.08365646	12550702	12551600	12556217	12557111	C	0.37525585	895
atgagpol1-u42c3	0.00762344	3	ATGAGPOL1	gypsy	0.078953339	12614501	12615559	12621079	12622132	C	0.25411483	1055
i16c3	0.22623008	3	ATHILA4	athila	0.077267628	12637328	12638407	12644404	12645539	C	7.54100271	1048
i17c3	0.28752583	3	ATLANTYS2	gypsy	0.073989088	12677143	12677478	12695135	12695556	C	9.58419431	330
i18c3	0.05433223	3	ATHILA3	athila	0.072063175	12706345	12707995	12717452	12719124	C	1.81107438	1644
u29c3	0.04196521	3	ATHILA4B	athila	0.071965255	12712907	12714114	12714827	12715245	+	1.39884048	419
i19c3	0.05760641	3	ATHILA4C	athila	0.069226095	12746086	12747228	12755951	12757119	+	1.92021373	1138
i20c3	0.23077479	3	ATHILA4B	athila	0.067559745	12760149	12761137	12788593	12788714	C	7.69249298	120
atgagpol1-u44c3	0.02827247	3	ATGAGPOL1	gypsy	0.061393157	12854780	12855934	12861894	12863047	+	0.94241576	1154
u30c3	0.07387476	3	ATGP2N	gypsy	0.05481427	12947493	12947834	12948636	12950596	C	2.46249209	271
atgagpol1-u47c3	0.04461495	3	ATGAGPOL1	gypsy	0.05360562	12961557	12962711	12968495	12969649	C	1.48716511	1155
u31c3	0.02865737	3	ATHILA2	athila	0.051872883	12983844	12985350	12993086	12994839	+	0.95524566	1496
i22c3	0.0245496	3	ATLANTYS2	gypsy	0.044341752	13089776	13090523	13094460	13095260	C	0.81832012	748
i23c3	0.15838451	3	ATHILA4C	athila	0.043328759	13098217	13099378	13113562	13114575	+	5.27948351	1005
u32c3	0.0719056	3	ATHILA4A	athila	0.040605219	13141471	13142646	13145128	13145946	C	2.39685331	818
i25c3	0.04221205	3	ATGP5	gypsy	0.038687007	13166892	13167405	13172571	13173084	+	1.40706843	514
i26c3	0.01197117	3	ATHILA6A	athila	0.037020146	13188667	13190284	13195355	13196981	C	0.39903886	1011
u33c3	0.0253755	3	ATLANTYS2	gypsy	0.03294208	13242773	13243575	13253812	13254614	+	0.84584986	802
u34c3	0.03260172	3	ATGP3	gypsy	0.027512445	13320531	13320687	13325350	13325628	C	1.08672402	157
u35c3	0.01376185	3	ATCOPIA78	copia	0.023791423	13371591	13372030	13376084	13376524	+	0.45872847	440
i28c3	0.25691081	3	ATHILA4B	athila	0.020966314	13400064	13401280	13425029	13425459	+	8.5636936	427
i29c3	0.00165017	3	ATHILA2	athila	0.019237847	13430421	13431099	13442082	13442462	C	0.05500555	607
u36c3	0.03231214	3	ATGP5	gypsy	0.019318139	13432183	13432960	13437740	13438500	+	1.07707136	759
u37c3	0.03343496	3	ATLANTYS1	gypsy	0.018462628	13442463	13442981	13451202	13451661	C	1.11449853	460
i30c3	0.061948	3	ATHILA6A	athila	0.010538467	13551753	13552662	13557736	13559493	+	2.06493349	910
i31c3	0.19908004	3	ATHILA6A	athila	0.028083925	13981141	13981667	13982988	13984777	+	6.63600131	206
u38c3	0.02970854	3	ATHILA6A	athila	0.030455674	14001054	14002955	14010834	14012657	C	0.99028478	1823
i32c3	0.04458056	3	ATHILA6A	athila	0.032788466	14025648	14026944	14033224	14035071	+	1.48601858	1296
u39c3	0.18930527	3	ATHILA2	athila	0.033683907	14035078	14036420	14043242	14043685	+	6.31017551	443
i33c3	0.03968766	3	ATHILA2	athila	0.034824746	14046480	14048233	14054224	14055272	C	1.322922	1037
i34c3	0.03239436	3	ATHILA6A	athila	0.051116825	14210618	14212246	14217805	14219435	+	1.07981206	1011
i35c3	0.05434496	3	ATHILA4	athila	0.051885424	14220578	14221766	14223770	14224963	C	1.81149861	1187
i36c3	0.11428477	3	ATHILA6A	athila	0.057421687	14269112	14269794	14286222	14287990	C	3.80949225	642
i37c3	0.12444347	3	ATHILA2	athila	0.062891104	14324444	14326209	14341877	14342872	C	4.14811565	992
u40c3	0.05104809	3	ATHILA4D	athila	0.064401554	14346126	14347143	14350448	14351627	+	1.70160288	1016
i38c3	0.0623009	3	ATHILA6A	athila	0.065816573	14358788	14359974	14365873	14367479	C	2.07669653	788
i39c3	0.03194489	3	ATHILA2	athila	0.067853697	14376877	14378757	14388502	14390440	C	1.06482979	1827
i40c3	0.22286931	3	ATGP10	gypsy	0.068989722	14392834	14392940	14396660	14397375	C	7.42897686	104
u42c3	0.04777691	3	ATHILA4A	athila	0.088747791	14590380	14591528	14596802	14597973	+	1.59256367	1149
u43c3	0.07097045	3	ATCOPIA80	copia	0.092102817	14625845	14625985	14629983	14630115	+	2.36568168	133
i41c3	0.06713613	3	ATHILA3	athila	0.093363551	14632954	14634518	14646787	14648411	+	2.23787111	1560
u44c3	0.15572093	3	ATCOPIA95	copia	0.094682446	14652007	14652509	14655559	14655935	C	5.19069781	321
i42c3	0.03973065	3	ATHILA2	athila	0.099971078	14701981	14703164	14710790	14712532	+	1.32435515	1165
u45c3	0.02613399	3	ATHILA6A	athila	0.102281192	14728535	14729870	14731796	14732529	+	0.87113311	701
u46c3	0.0546964	3	ATHILA4C	athila	0.102686235	14733107	14733854	14734969	14736119	C	1.82321345	741
atgagpol1-i41c3	0.18892597	3	ATGAGPOL1	gypsy	0.104439476	14744964	14745438	14758813	14759944	+	6.29753227	478
u48c3	0.09933308	3	ATHILA4A	athila	0.106370675	14770089	14770278	14773297	14773382	C	3.31110268	86
u49c3	0.09968312	3	ATHILA2	athila	0.113850964	14841386	14842256	14851339	14852820	+	3.32277067	667
u50c3	0.05084466	3	ATHILA4C	athila	0.115612072	14859661	14860410	14868930	14870033	+	1.69482212	693
i44c3	0.04607341	3	ATHILA2	athila	0.116817771	14873939	14875673	14879604	14880051	C	1.53578031	448
u51c3	0.03100938	3	ATCOPIA42	copia	0.120651782	14912074	14912798	14917850	14919175	+	1.03364595	725
u52c3	0.02109183	3	ATCOPIA40	copia	0.125995449	14967107	14967395	14971534	14971822	+	0.703061	289
u53c3	0.0676867	3	ATHILA2	athila	0.13849153	15089822	15091631	15099407	15100915	+	2.25622347	1503
i45c3	0.05124192	3	ATLANTYS2	gypsy	0.139271046	15100916	15101386	15104712	15105529	+	1.70806398	468
i46c3	0.01874877	3	ATHILA2	athila	0.140560067	15109247	15110938	15121428	15123173	+	0.62495899	1677
u54c3	0.06756419	3	ATCOPIA34	copia	0.144862592	15156963	15157210	15161909	15162157	+	2.25213969	248
u55c3	0.00621126	3	META1	copia	0.154387449	15252956	15253117	15257938	15258099	C	0.207042	162
i47c3	0.00723338	3	ATCOPIA35	copia	0.154965337	15259727	15260007	15262696	15262973	+	0.24111253	278
i48c3	0.03079466	3	ATHILA3	athila	0.156655331	15273859	15275491	15281199	15282896	+	1.02648879	1629
i49c3	0.02796271	3	ATLANTYS2	gypsy	0.162321067	15326817	15327575	15343374	15344108	+	0.93209024	732
u57c3	0.04422526	3	ATGP2	gypsy	0.162479868	15333589	15334803	15339258	15340536	+	1.47417532	1215
i50c3	0.0357334	3	ATGP8	gypsy	0.166634906	15377048	15377384	15380472	15380805	C	1.19111323	258
u58c3	0.06099922	3	ATHILA3	athila	0.169599629	15404134	15404919	15411970	15413461	C	2.03330732	769
i51c3	0.12636078	3	ATHILA3	athila	0.170637892	15413462	15414295	15424892	15425055	C	4.21202587	164
u59c3	0.03209332	3	ATHILA6A	athila	0.17042495	15414873	15415461	15417772	15419353	C	1.06977728	383
i52c3	0.18485617	3	ATHILA4D	athila	0.171972419	15425681	15426843	15438899	15439728	+	6.16187237	822
i53c3	0	3	ATHILA6A	athila	0.175056342	15451993	15452928	15475437	15475560	+	0	930
i54c3	0.04394514	3	ATHILA2	athila	0.17482479	15453174	15454908	15468204	15469713	+	1.46483799	1481
non_u7c3	0.13562136	3	Katydid-At2	TRIM	0.18352383	15548898	15549011	15549169	15549283	+	4.52071194	114
i55c3	0.02102658	3	ATHILA2	athila	0.185876771	15566138	15567317	15577674	15579457	+	0.70088598	1158
u60c3	0	3	ATHILA5	athila	0.190473178	15615289	15616228	15622041	15622928	C	0	295
u61c3	0.04082815	3	ATCOPIA68	copia	0.198036788	15692762	15693164	15697465	15697869	+	1.36093819	403
non_i1c3	0.01791813	3	Katydid-At2	TRIM	0.201211575	15726512	15726624	15727982	15728094	+	0.59727103	113
non_i2c3	0.21447889	3	Katydid-At2	TRIM	0.201839138	15732880	15732981	15734265	15734372	+	7.14929648	102
i56c3	0.02005434	3	ATHILA3	athila	0.206195209	15771296	15772943	15782610	15783735	C	0.66847797	1112
u62c3	0.01989649	3	ATCOPIA43	copia	0.214436207	15856192	15856761	15864341	15864903	+	0.66321647	563
u63c3	0.01794109	3	ATLANTYS2	gypsy	0.217947206	15890717	15891507	15900339	15901128	C	0.59803648	790
u64c3	0.04143644	3	ATCOPIA43	copia	0.219546932	15907644	15907793	15916288	15916437	+	1.38121452	150
u65c3	0.03254675	3	ATCOPIA16	copia	0.222323872	15937532	15937691	15942351	15942507	+	1.08489159	157
i57c3	0.0443609	3	ATCOPIA50	copia	0.231713847	16026324	16026853	16042464	16042932	C	1.47869668	442
u66c3	0.00457767	3	ATHILA2	athila	0.231526809	16027135	16028888	16036595	16038352	C	0.1525889	1754
u67c3	0.01257928	3	ATCOPIA62	copia	0.236904469	16084446	16084606	16089246	16089406	C	0.41930933	161
i58c3	0.05114145	3	META1	copia	0.241388722	16130270	16130431	16133783	16133944	+	1.70471513	162
u68c3	0.00574719	3	ATCOPIA11	copia	0.251821278	16234703	16234877	16239549	16239737	C	0.19157299	175
i59c3	0.0124517	3	META1	copia	0.264871675	16354690	16354851	16382567	16382728	C	0.41505655	162
atgagpol1-u90c3	0.0383347	3	ATGAGPOL1	gypsy	0.293128198	16649417	16650577	16656527	16657684	+	1.27782347	1154
i60c3	0	3	ATLANTYS2	gypsy	0.330812312	17030883	17031061	17035124	17035302	C	0	179
u69c3	0.02194732	3	ATCOPIA81	copia	0.340165118	17124844	17125075	17129578	17129809	C	0.73157719	232
u70c3	0.0269495	3	ATCOPIA79	copia	0.354896775	17273122	17273614	17277895	17278388	C	0.89831675	493
non_u10c3	0.03532774	3	Katydid-At1	TRIM	0.362384607	17351019	17351134	17351263	17351378	+	1.17759142	116
u71c3	0.03552406	3	ATCOPIA63	copia	0.364489172	17371209	17371562	17373249	17373597	+	1.1841352	349
u72c3	0.01990234	3	META1	copia	0.395144936	17678734	17678889	17683658	17683815	C	0.6634115	153
non_u13c3	0.21634732	3	Katydid-At1	TRIM	0.42401071	17971989	17972070	17972130	17972233	+	7.21157723	82
u73c3	0.01620778	3	ATCOPIA44	copia	0.456257067	18294413	18294912	18299103	18299604	C	0.54025934	500
u75c3	0	3	META1	copia	0.531237572	19049901	19050062	19054884	19055045	+	0	162
u76c3	0	3	ATCOPIA52	copia	0.536875021	19106805	19107157	19111389	19111741	+	0	353
non_u15c3	0.00867697	3	Katydid-At1	TRIM	0.619134683	19937899	19938014	19938143	19938258	C	0.28923223	116
u77c3	0.00227791	3	ATCOPIA78	copia	0.861257415	22375184	22375623	22379539	22379978	+	0.07593028	440
i61c3	0.00523565	3	ATLANTYS2	gypsy	0.878908536	22553157	22553348	22557501	22557692	C	0.17452166	192
u78c3	0.24746726	3	ATLANTYS2	gypsy	0.906458442	22829143	22829377	22836143	22836863	C	8.24890868	234
u79c3	0	3	ATCOPIA78	copia	0.924391833	23011213	23011652	23015729	23016168	C	0	440
non_u1c4	0.11484328	4	Katydid-At1	TRIM	0.975415323	76033	76148	76277	76392	+	3.82810949	116
non_u2c4	0.39572627	4	Katydid-At1	TRIM	0.60145629	1235309	1235415	1235555	1235662	C	13.19087562	106
u1c4	0.00606068	4	ATCOPIA2	copia	0.576253548	1311201	1311366	1315862	1316027	C	0.20202268	166
u2c4	0.00492615	4	ATCOPIA11	copia	0.495049032	1564489	1564692	1566004	1566207	+	0.16420494	204
atgagpol1-u5c4	0.02371739	4	ATGAGPOL1	gypsy	0.477319113	1616962	1618114	1622955	1623212	+	0.79057971	257
u3c4	0.03337913	4	ATLANTYS2	gypsy	0.460125645	1668170	1668967	1678249	1679051	C	1.11263763	798
u4c4	0.04125383	4	ATHILA2	athila	0.455077742	1683801	1685544	1692980	1694717	C	1.3751278	1724
i1c4	0.05467844	4	ATHILA2	athila	0.41981871	1785323	1787019	1810120	1811801	+	1.82261475	1656
i2c4	0.03198713	4	TAT1	gypsy	0.422171935	1788125	1788391	1794154	1794409	C	1.06623774	256
u5c4	0.01775902	4	ATGP2	gypsy	0.420124355	1794862	1796130	1800254	1800367	+	0.59196726	114
i4c4	0.05663178	4	ATHILA3	athila	0.409977581	1823690	1825311	1832826	1834449	C	1.88772586	1363
u6c4	0.02406257	4	ATLANTYS1	gypsy	0.371495806	1942601	1943107	1953614	1954125	+	0.80208558	507
u7c4	0.0414584	4	ATLANTYS2	gypsy	0.353262581	2000001	2000796	2008964	2009771	+	1.38194662	796
i5c4	0.07736563	4	TAT1	gypsy	0.339932903	2044195	2044440	2047976	2048221	+	2.57885441	246
u8c4	0.045257	4	ATCOPIA59	copia	0.333788387	2062903	2063130	2067402	2067609	C	1.50856679	208
u10c4	0	4	ATCOPIA93	copia	0.293402742	2187784	2188173	2192730	2193119	+	0	390
u11c4	0.01099939	4	ATCOPIA58	copia	0.29036	2196970	2197519	2202249	2202798	C	0.3666465	550
u12c4	0.05638018	4	ATCOPIA44	copia	0.287357097	2204728	2205086	2213287	2213658	+	1.87933946	333
u13c4	0.07384136	4	ATCOPIA42	copia	0.263861129	2278560	2279858	2284848	2285501	C	2.46137854	630
u14c4	0.03116046	4	ATCOPIA57	copia	0.26240871	2285502	2285799	2287268	2287564	C	1.03868211	297
u15c4	0.03187164	4	ATCOPIA10	copia	0.256755645	2301468	2301950	2306160	2306647	+	1.06238812	482
non_u3c4	0.01744912	4	Katydid-At1	TRIM	0.247044032	2333984	2334099	2334228	2334343	+	0.5816374	116
u16c4	0.03941939	4	ATCOPIA69	copia	0.161805	2595825	2596269	2600540	2600984	C	1.31397982	444
u17c4	0.02407911	4	ATCOPIA56	copia	0.146810484	2642150	2642782	2646993	2647625	C	0.80263716	633
i6c4	0.03558672	4	ATHILA2	athila	0.085832742	2829461	2830411	2836615	2838376	+	1.18622403	951
i7c4	0.08690429	4	ATHILA4B	athila	0.077161774	2858069	2859275	2862560	2863528	+	2.89680978	966
atgagpol1-u22c4	0.02661381	4	ATGAGPOL1	gypsy	0.073986935	2866564	2867713	2873568	2874717	C	0.88712705	1149
u18c4	0.07685001	4	ATHILA4B	athila	0.03317371	2994651	2994802	2998486	2999672	+	2.56166683	151
u19c4	0.02637793	4	ATHILA4B	athila	0.015761128	3329941	3330056	3332019	3333149	C	0.87926435	116
i9c4	0.05552909	4	ATHILA4C	athila	0.016578642	3339227	3340358	3346737	3347883	+	1.85096954	1124
u20c4	0.0287914	4	ATHILA4B	athila	0.018016335	3361406	3362591	3366898	3367946	C	0.95971342	1027
u21c4	0.0424019	4	ATGP5	gypsy	0.01905647	3378140	3378560	3381582	3381773	C	1.41339673	170
u22c4	0.02613835	4	ATHILA2	athila	0.019529212	3381888	3382686	3390172	3391915	C	0.87127828	779
i10c4	0.06624879	4	ATHILA5	athila	0.021720229	3414889	3415437	3422142	3423290	C	2.20829284	269
i11c4	0.03516208	4	ATHILA6A	athila	0.02385577	3445309	3446592	3454330	3455616	+	1.17206935	874
u23c4	0.06412778	4	ATHILA4A	athila	0.024835561	3462669	3463468	3466017	3467044	+	2.13759278	638
u24c4	0.03572006	4	ATHILA3	athila	0.025906429	3475343	3477042	3484560	3485834	C	1.19066883	1265
u25c4	0.01433761	4	ATHILA4C	athila	0.027761558	3503577	3504620	3511887	3512107	C	0.47792026	423
u27c4	0.02090728	4	ATHILA6A	athila	0.029693844	3534220	3534663	3536611	3538238	+	0.69690924	291
u28c4	0.04200762	4	ATLANTYS1	gypsy	0.031882411	3561931	3562447	3574636	3574831	+	1.40025416	196
i12c4	0.03668171	4	ATHILA3	athila	0.033702927	3591175	3592236	3598123	3599077	+	1.22272355	672
i14c4	0.08475214	4	ATHILA2	athila	0.035951906	3613695	3615473	3640858	3642636	+	2.82507147	1732
i15c4	0.04313465	4	ATHILA3	athila	0.036164691	3622647	3624315	3638309	3639936	+	1.43782169	1627
i13c4	0.05402937	4	ATHILA2	athila	0.036354877	3630865	3632593	3635755	3637306	+	1.80097896	1538
i16c4	0.08146499	4	ATHILA6A	athila	0.042836309	3720525	3721174	3736261	3738082	+	2.71549975	587
u29c4	0.0690485	4	ATHILA4C	athila	0.042684514	3723037	3723944	3730452	3731110	C	2.30161681	654
u30c4	0.05630624	4	ATHILA4	athila	0.043605969	3738083	3738655	3741974	3743138	+	1.87687483	573
u31c4	0.06102073	4	ATHILA3	athila	0.048135477	3804696	3805195	3808361	3809610	+	2.03402443	499
i17c4	0.06878535	4	ATCOPIA54	copia	0.049805866	3829320	3829580	3833778	3834065	+	2.29284503	260
u32c4	0.04364394	4	ATCOPIA53	copia	0.050178852	3834607	3834756	3839620	3839737	+	1.45479804	118
u33c4	0.01480747	4	ATGP7	gypsy	0.053041477	3876320	3877139	3881313	3882133	+	0.49358233	819
atgagpol1-u40c4	0.05467234	4	ATGAGPOL1	gypsy	0.053537345	3882984	3884142	3888880	3890039	C	1.82241129	1159
i18c4	0.09724224	4	ATHILA8A	athila	0.055387454	3906602	3908213	3919185	3920780	C	3.24140812	1594
u34c4	0.0416099	4	ATHILA2	athila	0.05543786	3911884	3913147	3915437	3916979	+	1.38699666	1263
u35c4	0.06598705	4	ATHILA4B	athila	0.057521872	3941769	3942880	3947136	3948326	C	2.19956831	1111
i19c4	0.10144023	4	ATHILA2	athila	0.059201791	3974527	3976281	3986274	3987986	+	3.381341	1611
u36c4	0.07069743	4	ATHILA4B	athila	0.06548674	4058586	4059792	4064385	4065531	+	2.35658108	1147
i20c4	0.33514176	4	ATHILA8A	athila	0.066238465	4065534	4066214	4080549	4080670	C	11.17139198	97
u37c4	0.0317474	4	ATHILA2	athila	0.068326459	4098172	4099931	4107623	4109381	C	1.05824674	1740
u39c4	0.02314394	4	ATHILA2	athila	0.072816623	4164040	4165840	4173640	4175442	+	0.77146477	1801
atgagpol1-i24c4	0.08969627	4	ATGAGPOL1	gypsy	0.076682812	4219526	4220682	4232393	4233554	C	2.98987556	1153
u41c4	0.12440838	4	ATHILA4A	athila	0.077767923	4240098	4240389	4244091	4244862	+	4.14694606	264
u42c4	0.01379786	4	ATGP2N	gypsy	0.079075842	4259988	4260553	4262051	4263401	C	0.4599286	440
u43c4	0.04192173	4	ATLANTYS1	gypsy	0.079963025	4269383	4269899	4279558	4280073	C	1.39739093	516
u44c4	0.03468074	4	ATGP6	gypsy	0.080815254	4284423	4285239	4289213	4290073	+	1.1560246	799
i23c4	0.1469963	4	ATHILA4	athila	0.081715607	4295845	4297096	4304640	4305105	+	4.89987654	466
i24c4	0.08816672	4	ATHILA3	athila	0.082396063	4305106	4306762	4314292	4315837	C	2.9388907	1544
atgagpol1-u53c4	0.02553966	4	ATGAGPOL1	gypsy	0.084199919	4332946	4334102	4339842	4340997	C	0.85132214	1156
u45c4	0.00709225	4	ATCOPIA55	copia	0.096131446	4509619	4510043	4514468	4514894	C	0.23640838	425
u46c4	0.03337745	4	META1	copia	0.097670393	4532305	4532466	4537272	4537425	+	1.11258168	154
u48c4	0.00198087	4	ATGP2N	gypsy	0.115031152	4787412	4789433	4790387	4792408	+	0.06602911	2022
u49c4	0.11937742	4	ATHILA4	athila	0.119772015	4857998	4858662	4859921	4861117	+	3.97924741	664
i25c4	0.06126655	4	ATHILA4	athila	0.120541131	4868021	4869219	4872498	4873692	+	2.04221835	1192
non_u6c4	0.14909672	4	Katydid-At1	TRIM	0.130324133	5014404	5014516	5014636	5014751	C	4.96989057	113
u50c4	0.00746283	4	ATCOPIA26	copia	0.131422126	5028271	5028405	5033011	5033145	+	0.24876084	135
i26c4	0	4	ATCOPIA9	copia	0.134546409	5067768	5068138	5085075	5085445	C	0	371
u51c4	0.01089961	4	ATCOPIA9	copia	0.137301722	5111337	5111707	5122462	5122832	C	0.36332047	371
u52c4	0.01041704	4	ATCOPIA69	copia	0.14116963	5171539	5171923	5176180	5176276	+	0.34723478	97
u53c4	0.00264551	4	ATCOPIA51	copia	0.142628187	5192849	5193227	5197442	5197821	+	0.08818363	379
u54c4	0.02114803	4	ATCOPIA49	copia	0.148109611	5273244	5273725	5277940	5278480	+	0.70493442	482
u55c4	0.02987396	4	ATCOPIA50	copia	0.17535248	5673257	5673943	5678222	5678911	+	0.99579871	687
non_u7c4	0.27802689	4	Katydid-At3	TRIM	0.176526337	5693090	5693264	5693397	5693568	+	9.26756313	171
atgagpol1-u67c4	0.02835382	4	ATGAGPOL1	gypsy	0.179640699	5735159	5736316	5741848	5743004	C	0.94512729	1155
u56c4	0.01080373	4	ATCOPIA7	copia	0.183590715	5794570	5794942	5799280	5799652	+	0.36012432	373
u57c4	0.02489866	4	ATCOPIA17	copia	0.192766572	5929191	5929395	5934430	5934634	+	0.82995533	205
u58c4	0.02127981	4	ATCOPIA57	copia	0.210969621	6198535	6198630	6200033	6200128	C	0.70932691	96
u59c4	0.0124517	4	META1	copia	0.236055916	6565307	6565468	6570275	6570436	+	0.41505655	162
u60c4	0.02512049	4	META1	copia	0.26718286	7022671	7022832	7027476	7027637	+	0.83734965	162
non_u11c4	0.2718565	4	Katydid-At1	TRIM	0.341877551	8122321	8122411	8122556	8122650	+	9.0618832	91
u61c4	0.00484265	4	ATCOPIA48	copia	0.352584459	8274802	8275216	8284342	8284757	+	0.16142176	415
u62c4	0	4	ATCOPIA4	copia	0.380649505	8689704	8689833	8694327	8694456	C	0	130
u63c4	0.02974616	4	ATGP2	gypsy	0.382315333	8714251	8715548	8717617	8718854	C	0.99153871	1237
u64c4	0.04933576	4	META1	copia	0.386560549	8776366	8776525	8781323	8781471	+	1.64452546	149
u65c4	0.03401041	4	ATCOPIA1	copia	0.397595142	8938459	8938670	8943380	8943594	C	1.13368037	212
u66c4	0.01252971	4	META1	copia	0.409599623	9114858	9115019	9119748	9119908	C	0.41765689	161
u67c4	0.03848052	4	META1	copia	0.477028111	10105385	10105547	10110389	10110550	+	1.28268402	162
u68c4	0.01589498	4	ATCOPIA47	copia	0.483387051	10198855	10199236	10203536	10203917	+	0.52983268	382
u69c4	0	4	ATCOPIA10	copia	0.508614148	10569477	10569884	10574102	10574512	C	0	408
u70c4	0.01641691	4	ATCOPIA22	copia	0.529904179	10882328	10882512	10887016	10887200	C	0.54723017	185
u71c4	0.00584802	4	ATCOPIA11	copia	0.560636558	11335174	11335345	11337155	11337326	+	0.194934	172
u72c4	0.0083684	4	ATCOPIA8B	copia	0.662438082	12830389	12830629	12832822	12833221	+	0.27894654	241
u73c4	0.00539089	4	ATCOPIA46	copia	0.705688117	13464684	13465056	13469317	13469689	+	0.17969626	373
u74c4	0.01265853	4	ATGP9B	gypsy	0.794150014	14765103	14765580	14767961	14768438	C	0.42195094	478
u75c4	0.00996692	4	ATCOPIA45	copia	0.940746476	16917995	16918297	16922509	16922811	+	0.3322308	303
u1c5	0.0029762	5	ATCOPIA27	copia	0.994238602	64771	65107	70862	71198	C	0.09920664	337
u2c5	0.02564665	5	ATCOPIA18	copia	0.793012585	2441260	2441379	2443524	2443643	+	0.85488824	120
u3c5	0.01264857	5	ATGP3	gypsy	0.668877542	3904628	3904946	3909536	3909862	C	0.42161907	319
u4c5	0	5	ATCOPIA78	copia	0.643170212	4208091	4208553	4212630	4213092	C	0	463
u5c5	0.00931872	5	ATGP9B	gypsy	0.594069619	4788503	4788975	4791356	4791454	+	0.31062397	216
non_u1c5	0.09251263	5	Katydid-At1	TRIM	0.457946314	6396054	6396169	6396298	6396413	C	3.08375423	116
u6c5	0.02885416	5	ATCOPIA89	copia	0.457325297	6401060	6401273	6405850	6406063	C	0.96180529	214
u7c5	0	5	ATCOPIA90	copia	0.454727881	6431638	6431766	6436655	6436784	C	0	129
u8c5	0.00555561	5	ATCOPIA22	copia	0.264178559	8680258	8680438	8684948	8685128	C	0.18518709	181
u9c5	0.01812887	5	ATCOPIA27	copia	0.238397331	8983746	8984082	8989741	8990077	+	0.6042958	337
atgagpol1-u11c5	0.05539536	5	ATGAGPOL1	gypsy	0.216838538	9237396	9238550	9244111	9245164	+	1.84651184	1054
i1c5	0.00621126	5	META1	copia	0.201264449	9422621	9422782	9427377	9427538	C	0.207042	162
atgagpol1-u12c5	0.04402039	5	ATGAGPOL1	gypsy	0.158052267	9931019	9932151	9937809	9938954	C	1.46734623	1128
u10c5	0.0085792	5	ATCOPIA86	copia	0.153158136	9990121	9990589	9994879	9995347	+	0.28597326	469
i2c5	0.02697279	5	ATLANTYS2	gypsy	0.139823941	10143532	10143909	10155771	10156623	C	0.89909298	378
u11c5	0.00624303	5	ATGP2N	gypsy	0.139824407	10147737	10149345	10150367	10152407	+	0.2081009	1609
u12c5	0.02472404	5	ATCOPIA12	copia	0.137947034	10169670	10169834	10174613	10174780	+	0.82413462	165
u13c5	0.00198413	5	ATHILA3	athila	0.128359746	10284007	10285671	10286199	10286703	+	0.06613765	505
u16c5	0.00346227	5	ATHILA3	athila	0.127579068	10292893	10294050	10294578	10296241	+	0.11540911	1158
i3c5	0.0319233	5	ATLANTYS3	gypsy	0.12160928	10358105	10358617	10371403	10371916	C	1.0641099	513
u17c5	0.01841305	5	ATCOPIA92	copia	0.118407585	10400401	10400510	10405048	10405180	C	0.61376834	110
u18c5	0.02532187	5	META1	copia	0.114896653	10441649	10441810	10446629	10446790	C	0.84406221	162
u19c5	0.00427694	5	ATHILA4C	athila	0.10962661	10503200	10504290	10509524	10509612	+	0.14256483	469
u21c5	0.05455012	5	ATHILA7	athila	0.096201441	10658711	10660120	10670109	10670935	C	1.81833723	801
u22c5	0.02083467	5	ATCOPIA13	copia	0.094758771	10679414	10679559	10684134	10684279	+	0.6944891	146
u23c5	0.04662035	5	ATHILA4	athila	0.092737246	10704619	10705020	10705607	10706782	C	1.55401152	401
u24c5	0.0576895	5	ATCOPIA68	copia	0.088843856	10749073	10749559	10753791	10754212	+	1.92298322	397
atgagpol1-u28c5	0.00965856	5	ATGAGPOL1	gypsy	0.083958559	10805160	10806312	10812269	10813415	+	0.32195216	1147
i5c5	0.04812914	5	ATLANTYS2	gypsy	0.060074237	11083688	11084097	11097802	11098560	C	1.60430464	410
u25c5	0.05028496	5	ATGP10	gypsy	0.059885	11092041	11092654	11093965	11094673	C	1.67616528	229
i6c5	0.04501336	5	ATHILA2	athila	0.057369237	11119144	11120911	11126300	11126942	+	1.50044523	643
u28c5	0.0185739	5	ATGP2	gypsy	0.052314534	11179180	11180438	11184942	11186197	C	0.61912994	1256
u29c5	0.05933954	5	ATGP10	gypsy	0.051219195	11193017	11193686	11197498	11198210	C	1.97798468	405
u31c5	0.05577348	5	ATHILA2	athila	0.030452881	11435540	11436376	11444124	11445772	+	1.85911588	824
u32c5	0.02401136	5	ATHILA2	athila	0.02846089	11461397	11463093	11466630	11466926	+	0.80037872	297
i9c5	0.06286767	5	ATCOPIA41	copia	0.024232881	11510472	11511077	11517066	11517632	C	2.09558888	567
i8c5	0.067805	5	ATHILA4B	athila	0.02357822	11517633	11518268	11524773	11525921	+	2.26016652	588
u33c5	0.04226409	5	ATLANTYS2	gypsy	0.021473008	11541932	11542711	11550526	11551305	C	1.40880306	780
i10c5	0.0315034	5	ATGP5	gypsy	0.020586992	11555487	11556266	11557877	11558660	C	1.05011331	780
i11c5	0.03358934	5	ATHILA6A	athila	0.015199958	11615551	11616374	11623962	11625730	+	1.11964464	823
i12c5	0.03719348	5	ATCOPIA66	copia	0.01129178	11660068	11660509	11673005	11673446	C	1.23978264	442
u35c5	0.05967832	5	ATHILA3	athila	0.009678771	11681865	11682004	11688059	11689716	C	1.98927746	140
u36c5	0.00779668	5	ATHILA6A	athila	0.007564395	11909207	11911012	11918830	11920635	+	0.25988931	1806
i13c5	0.03768985	5	ATHILA2	athila	0.01173465	11972513	11974263	11982309	11984041	C	1.25632825	1721
u37c5	0.00515081	5	ATHILA6A	athila	0.013781337	12004016	12005820	12013557	12014726	+	0.17169361	1170
i15c5	0.05578175	5	ATHILA3	athila	0.016870982	12049371	12050582	12061626	12063249	+	1.85939169	1211
u38c5	0.02082783	5	ATHILA2	athila	0.018544027	12076031	12077788	12085667	12087424	+	0.69426106	1758
i16c5	0.0179872	5	ATHILA2	athila	0.020083617	12098110	12099856	12110379	12112125	C	0.59957344	1747
i17c5	0.02577041	5	ATHILA2	athila	0.024688794	12168557	12169875	12179747	12181605	C	0.85901364	1305
u39c5	0.0029762	5	ATCOPIA27	copia	0.025390331	12182524	12182860	12188618	12188954	+	0.09920664	337
i18c5	0.04773998	5	ATHILA2	athila	0.026770104	12193466	12195255	12219654	12219936	C	1.59133271	283
u40c5	0.04774152	5	ATHILA2	athila	0.026518859	12197791	12199106	12206876	12207977	C	1.59138383	917
u41c5	0.03967196	5	ATHILA6A	athila	0.02724689	12208236	12209902	12217768	12219653	C	1.32239874	1662
i19c5	0.2307679	5	ATHILA6A	athila	0.0285223	12227464	12229239	12237899	12239178	+	7.69226348	807
u42c5	0.03814644	5	ATLANTYS2	gypsy	0.030308363	12257701	12258459	12262601	12263210	C	1.27154796	567
i22c5	0.04465945	5	ATHILA6A	athila	0.037002255	12357889	12358493	12364575	12366414	+	1.48864817	605
u45c5	0.12781698	5	ATHILA4B	athila	0.038682836	12384917	12386112	12390278	12390450	C	4.26056586	171
i23c5	0.01193169	5	ATHILA2	athila	0.048816813	12537741	12539300	12544933	12545544	C	0.39772296	845
atgagpol1-u51c5	0.05505303	5	ATGAGPOL1	gypsy	0.050921292	12569490	12570643	12576585	12577740	+	1.83510114	1152
i24c5	0.07134415	5	ATHILA2	athila	0.052204437	12586119	12587824	12598357	12600098	C	2.37813842	1667
i25c5	0.01878089	5	META1	copia	0.055636294	12637961	12638122	12652371	12652532	+	0.62602983	162
i26c5	0.07512654	5	ATHILA4D	athila	0.058235957	12677700	12678849	12690632	12691783	+	2.50421798	1136
u46c5	0.0314959	5	ATCOPIA88	copia	0.058432075	12685040	12685266	12690176	12690402	+	1.04986346	227
i27c5	0.04416524	5	ATHILA3	athila	0.059224677	12694319	12695967	12703538	12705206	C	1.47217461	1636
u47c5	0.04974656	5	ATHILA2	athila	0.060163965	12708422	12710181	12717911	12719643	+	1.65821872	1731
u48c5	0.03892451	5	ATHILA3	athila	0.064782307	12779478	12780543	12787353	12788914	+	1.2974836	1004
i28c5	0.01692749	5	ATGP10	gypsy	0.066912029	12813077	12813315	12819533	12820026	C	0.56424976	239
u49c5	0.04132568	5	ATGP8	gypsy	0.073499552	12914288	12914687	12917081	12918975	C	1.37752265	399
i29c5	0.08458491	5	ATHILA3	athila	0.075901582	12941551	12943172	12963994	12964697	C	2.81949701	704
i30c5	0.07213262	5	ATHILA4B	athila	0.076162502	12951778	12952946	12961318	12962398	+	2.4044208	1051
i31c5	0.10585081	5	ATHILA8B	athila	0.080286352	13007474	13009119	13030352	13032004	+	3.52836024	1634
i32c5	0.04298122	5	ATHILA6A	athila	0.080372909	13012817	13014675	13027579	13029291	+	1.43270723	1703
i33c5	0.13930401	5	ATGP10	gypsy	0.08122587	13032191	13032892	13035139	13035834	C	4.64346713	371
i34c5	0.04390529	5	ATHILA3	athila	0.081856681	13038239	13039882	13047268	13048953	+	1.46350959	1643
i35c5	0.06327951	5	ATHILA4D	athila	0.08285906	13056025	13056832	13060461	13061624	C	2.10931686	808
atgagpol1-u57c5	0.08513486	5	ATGAGPOL1	gypsy	0.084878727	13085483	13086641	13092390	13093518	+	2.83782882	1127
u50c5	0.01969483	5	ATGP8	gypsy	0.085936923	13101290	13103084	13108178	13109879	+	0.65649431	1701
i36c5	0.05513821	5	ATCOPIA35	copia	0.088105415	13130928	13131164	13146018	13146130	+	1.83794019	113
i37c5	0.2826591	5	ATHILA4A	athila	0.088845063	13146155	13147332	13153139	13153377	C	9.42197006	237
i38c5	0.02159419	5	ATCOPIA35	copia	0.089736695	13157497	13157684	13168869	13169127	+	0.71980631	188
u52c5	0.0395837	5	ATHILA4B	athila	0.089647934	13158623	13159810	13164113	13165304	C	1.31945672	1171
u53c5	0.03582107	5	ATGP10	gypsy	0.090637609	13173843	13174387	13179611	13180155	+	1.19403558	545
u54c5	0.06283967	5	ATGP10	gypsy	0.091505446	13186745	13187435	13193382	13193622	+	2.09465576	217
u55c5	0.03015565	5	ATCOPIA15	copia	0.096922051	13270061	13270230	13274709	13274888	C	1.00518835	170
i40c5	0.0662718	5	ATHILA3	athila	0.100125734	13316418	13317841	13324517	13325874	+	2.20906003	1109
i41c5	0.05377714	5	ATCOPIA95	copia	0.101309751	13330067	13330899	13347364	13348201	C	1.79257149	830
u56c5	0.04514447	5	ATHILA2	athila	0.101318768	13333623	13335374	13343176	13344919	C	1.50481583	1742
atgagpol1-u65c5	0.07420629	5	ATGAGPOL1	gypsy	0.104793031	13388221	13389090	13394871	13396031	C	2.4735429	868
i42c5	0.04407105	5	ATHILA2	athila	0.10651467	13414418	13415805	13420686	13422000	+	1.46903503	1057
i43c5	0.03398985	5	ATHILA3	athila	0.115583572	13552418	13554077	13557886	13559556	+	1.1329951	1659
u57c5	0.05643843	5	ATCOPIA24	copia	0.128680781	13752421	13752605	13757313	13757508	C	1.88128092	185
i44c5	0.02586784	5	ATCOPIA12	copia	0.142694735	13965364	13965488	13970247	13970375	+	0.86226124	119
u58c5	0	5	ATCOPIA56	copia	0.145723824	14011174	14011807	14015970	14016603	+	0	634
u59c5	0.00980424	5	ATCOPIA18A	copia	0.151542012	14099653	14099755	14104806	14104908	C	0.32680786	103
u60c5	0.07511044	5	ATCOPIA91	copia	0.153509317	14129534	14129674	14134663	14134803	C	2.50368135	141
u61c5	0.02748477	5	ATCOPIA10	copia	0.159478074	14220253	14220735	14224960	14225443	+	0.91615892	483
i45c5	0.04142736	5	META1	copia	0.173007607	14425958	14426106	14430681	14430829	+	1.38091202	149
i46c5	0.04142736	5	META1	copia	0.176910885	14485258	14485406	14489981	14490129	+	1.38091202	149
u62c5	0.00887483	5	ATCOPIA87	copia	0.223448987	15192107	15192673	15196760	15197327	+	0.29582781	567
u63c5	0.00226074	5	ATHILA7	athila	0.235207991	15367633	15368962	15377766	15379095	+	0.07535808	1330
atgagpol1-u73c5	0.02588728	5	ATGAGPOL1	gypsy	0.244274984	15507199	15508343	15513878	15515032	C	0.86290932	1142
u64c5	0.00268818	5	ATCOPIA25	copia	0.254408203	15662574	15662946	15667175	15667547	C	0.08960595	373
u65c5	0	5	ATCOPIA83	copia	0.25607098	15687867	15688006	15692638	15692777	C	0	140
u66c5	0.00718143	5	ATCOPIA83	copia	0.256964192	15701431	15701570	15706214	15706353	C	0.23938097	140
u67c5	0.00182482	5	ENDOVIR1	copia	0.382934697	17613140	17613688	17621674	17622222	+	0.06082732	549
u68c5	0	5	ATCOPIA21	copia	0.41869093	18158532	18158651	18163154	18163273	C	0	120
u69c5	0	5	ATCOPIA23	copia	0.424706323	18250007	18250243	18254337	18254574	+	0	237
u71c5	0	5	ATCOPIA31	copia	0.441623117	18506984	18507254	18511339	18511609	C	0	271
u72c5	0.01147278	5	ATCOPIA58	copia	0.470789031	18949472	18950000	18954788	18955319	C	0.38242596	529
non_i4c5	0.00867697	5	Katydid-At1	TRIM	0.61772998	21183487	21183602	21185948	21186063	+	0.28923223	116
non_u5c5	0.08894523	5	Katydid-At1	TRIM	0.650615066	21684212	21684298	21684427	21684542	+	2.96484103	85
u73c5	0.01685553	5	ATCOPIA22	copia	0.67276097	22018392	22018572	22023079	22023259	C	0.56185096	181
u74c5	0	5	ATCOPIA13	copia	0.713002254	22629730	22629886	22634485	22634641	C	0	157
u75c5	0.09386955	5	META1	copia	0.73260382	22927423	22927583	22932375	22932536	+	3.12898505	161
u76c5	0.01141805	5	ATCOPIA49	copia	0.747336654	23151256	23151814	23155827	23156356	C	0.38060153	530
