# Supplementary material for: Insertion bias and purifying selection of retrotransposons in the Arabidopsis thaliana genome
Source: Genome Biol. 2004 Sep 29;5(10):R79. doi: 10.1186/gb-2004-5-10-r79 (PMC545599; doi:10.1186/gb-2004-5-10-r79)
Supplement: Additional data file 2 — A file describing the data fields in Additional data file 1 [file gb-2004-5-10-r79-s2.read]

****     DATASET: complete_LTR_elements.csv     *****		author: Vini Pereira

Comma-delimited text file dataset of complete LTR-retrotransposons
retrieved from the Arabidopsis thaliana genome sequence with Perl script LTRminer.
(Included in the dataset are truncated elements provided that they retain a
substantial portion of both LTRs).

Fields:

1. id : 				unique identifier for the retrieved complete element

2. K.Kimura2p: 			number of nucleotide substitutions per site between the two LTRs of a complete element,
						estimated using Kimura's 2-parameter method

3. chromosome:			A. thaliana chromosome number into which the element is inserted

4. RU.family:			"family" to which the element belongs according to the RepBase Update classification

5. superfamily: 		elements were classified into 4 superfamilies - 'Athila', 'Gypsy-like', 'Copia-like', and 'TRIM'

6. rel.dist.centromere:	distance (in number of base pairs) between the element and the estimated centromere centre,
						divided by the length of the chromosome arm in which the element is inserted

7. LTR1.start:			coordinate (in number of base pairs along the forward strand of the respective MIPS chromosome sequence)
						of the outer end of a 5' [3'] LTR oriented along the forward [reverse] strand

8. LTR1.end:			coordinate (in number of base pairs along the forward strand of the respective MIPS chromosome sequence)
						of the inner end of a 5' [3'] LTR oriented along the forward [reverse] strand

9. LTR2.start:			coordinate (in number of base pairs along the forward strand of the respective MIPS chromosome sequence)
						of the inner end of a 3' [5'] LTR oriented along the forward [reverse] strand

10.LTR2.end:			coordinate (in number of base pairs along the forward strand of the respective MIPS chromosome sequence)
						of the outer end of a 3' [5'] LTR oriented along the forward [reverse] strand

11.orientation:			'+' denotes the forward strand and 'C' the reverse strand

12.age:					age of the element estimated from the sequence divergence between its two LTRs,
						using the formula: age = K.Kimura2p/2r , where r = 1.5 x 10**(-8) substitions/site/year

13.alignment.size		number of nucleotides aligned between the two LTRs of each complete element
