# Supplementary material for: Insertion bias and purifying selection of retrotransposons in the Arabidopsis thaliana genome
Source: Genome Biol. 2004 Sep 29;5(10):R79. doi: 10.1186/gb-2004-5-10-r79 (PMC545599; doi:10.1186/gb-2004-5-10-r79)
Supplement: Additional data file 3 — The entire dataset of chromosomal coordinates of solo-LTRs in A. thaliana [file gb-2004-5-10-r79-s3.csv]

id	chromosome	RU.family	superfamily	rel.dist.centromere	start	end	orientation
s1	1	ATGP2	gypsy	0.976191429	349931	350000	C
s2	1	ATCOPIA58	copia	0.853237959	2157127	2157677	+
s3	1	ATGP8	gypsy	0.833688061	2444705	2444866	+
s4	1	ATHILA7	athila	0.828847109	2515933	2515962	C
s5	1	ATLANTYS3	gypsy	0.819204796	2657444	2657935	+
s7	1	ATCOPIA46	copia	0.742120578	3790791	3790864	+
s8	1	ATCOPIA46	copia	0.742115816	3790869	3790926	C
s9	1	ATCOPIA62	copia	0.670291088	4846692	4846750	C
s10	1	ATCOPIA9	copia	0.606456497	5785006	5785173	+
s11	1	ATCOPIA13	copia	0.591887245	5999216	5999299	+
s12	1	ATCOPIA13	copia	0.591881837	5999303	5999371	C
s13	1	ATCOPIA54	copia	0.591192857	6009315	6009615	C
s14	1	ATCOPIA54	copia	0.590889898	6013829	6014008	C
s15	1	ATCOPIA58	copia	0.571231395	6302624	6303173	+
s16	1	ATCOPIA35	copia	0.559294524	6478335	6478406	+
s17	1	ATCOPIA17	copia	0.531931599	6880512	6880699	C
s18	1	ATCOPIA81	copia	0.512704456	7163140	7163349	C
s19	1	ATGP9B	gypsy	0.488005034	7526165	7526487	C
s20	1	ATCOPIA78	copia	0.47517415	7714721	7715159	+
s21	1	ATCOPIA17	copia	0.473274864	7742802	7742917	C
s22	1	ATCOPIA68	copia	0.453902687	8027611	8027650	+
s23	1	ATHILA4C	athila	0.45278466	8043923	8044208	C
s24	1	ATCOPIA42	copia	0.444871735	8160192	8160579	+
s25	1	ATCOPIA35	copia	0.387040816	9010370	9010630	C
s26	1	ATCOPIA95	copia	0.375878095	9174555	9174629	C
s27	1	ATHILA7	athila	0.357963537	9437886	9437986	+
s28	1	Katydid-At1	TRIM	0.326998776	9893073	9893163	C
s29	1	ATHILA4C	athila	0.325748776	9911193	9911793	+
s31	1	ATCOPIA54	copia	0.323986088	9937307	9937502	+
s32	1	ATCOPIA54	copia	0.323748469	9940790	9941005	+
s33	1	ATCOPIA54	copia	0.29764102	10324530	10324824	+
s34	1	ATCOPIA54	copia	0.297501122	10326607	10326860	+
s35	1	ATCOPIA15	copia	0.256792449	10925061	10925241	+
s36	1	Katydid-At2	TRIM	0.256775952	10925348	10925439	+
s37	1	ATGAGPOL1	gypsy	0.252273537	10991208	10991950	+
s38	1	ATGAGPOL1	gypsy	0.252222449	10991963	10992697	C
s39	1	Katydid-At3	TRIM	0.242302109	11138073	11138245	+
s40	1	Katydid-At3	TRIM	0.242291531	11138247	11138382	C
s41	1	ATCOPIA50	copia	0.238934694	11187382	11187938	+
s42	1	ATCOPIA26	copia	0.218766769	11484084	11484173	+
s43	1	Katydid-At1	TRIM	0.21454915	11546084	11546171	+
s45	1	ATCOPIA87	copia	0.207910646	11643676	11643751	+
s46	1	ATGP3	gypsy	0.203939116	11701526	11702130	C
s47	1	ATGP3	gypsy	0.203903027	11702495	11702756	C
s48	1	Katydid-At1	TRIM	0.194478571	11841124	11841206	C
s49	1	ATHILA5	athila	0.180800918	12040706	12042327	+
s50	1	ATGP9B	gypsy	0.177831497	12085814	12085940	C
s51	1	ATCOPIA36	copia	0.165850578	12261875	12262118	C
s52	1	ATCOPIA35	copia	0.164472483	12282150	12282359	+
s54	1	ATCOPIA35	copia	0.164245408	12285477	12285708	+
s55	1	ATHILA4	athila	0.148121088	12522333	12522907	+
s56	1	ATGP8	gypsy	0.148042177	12523736	12523824	C
s57	1	ATGP2N	gypsy	0.144466259	12575329	12577363	+
s58	1	Katydid-At3	TRIM	0.141268163	12623314	12623402	+
s59	1	ATCOPIA85	copia	0.140710238	12631496	12631623	C
s60	1	ATGP9	gypsy	0.136793163	12688887	12689394	C
s61	1	ATHILA7	athila	0.13471102	12719655	12719841	+
s63	1	ATHILA4D	athila	0.125373231	12856996	12857031	C
s65	1	ATLANTYS2	gypsy	0.121811735	12909206	12909529	+
s66	1	ATGP8	gypsy	0.117769864	12968609	12968957	C
s67	1	ATLANTYS3	gypsy	0.117292347	12975621	12975984	C
s68	1	ATCOPIA85	copia	0.116661395	12985052	12985103	+
s69	1	ATGP9B	gypsy	0.115858231	12996821	12996947	+
s70	1	ATCOPIA95	copia	0.113133912	13036841	13037022	+
s72	1	Katydid-At2	TRIM	0.110778027	13071511	13071615	+
s75	1	Katydid-At2	TRIM	0.104149898	13168940	13169053	+
s76	1	ATLANTYS2	gypsy	0.102854082	13187951	13188139	C
s78	1	ATGP7	gypsy	0.102311735	13195932	13196103	+
s80	1	ATGP8	gypsy	0.094696701	13307914	13308003	+
s82	1	ATCOPIA44	copia	0.093498776	13325373	13325763	C
s83	1	ATHILA8A	athila	0.091323061	13356738	13358364	+
s84	1	ATGP6	gypsy	0.081490136	13502053	13502137	C
s85	1	ATCOPIA35	copia	0.080572109	13515452	13515728	C
s86	1	ATHILA4B	athila	0.080512313	13516179	13516759	C
s89	1	ATHILA4B	athila	0.072714898	13630497	13631685	C
s90	1	ATHILA2	athila	0.07117949	13653532	13653791	C
s91	1	ATHILA2	athila	0.070536599	13662877	13663347	C
s92	1	ATLANTYS1	gypsy	0.068979694	13685747	13686250	+
s93	1	ATLANTYS1	gypsy	0.068603878	13691265	13691781	+
s94	1	ATHILA5	athila	0.066807381	13717124	13718739	+
s95	1	ATHILA2	athila	0.066594422	13720041	13721481	+
s97	1	ATLANTYS2	gypsy	0.062749762	13777421	13777736	C
s102	1	ATCOPIA58	copia	0.059729354	13821885	13822072	C
s103	1	ATGP9	gypsy	0.059339796	13827551	13827859	+
s104	1	ATGP9	gypsy	0.059003333	13832497	13832805	+
s107	1	ATHILA6A	athila	0.056270748	13871940	13873700	C
s108	1	ATHILA3	athila	0.052566156	13926559	13927996	+
s114	1	ATCOPIA54	copia	0.049860748	13967007	13967087	C
s115	1	ATGP2N	gypsy	0.049256429	13974916	13976945	+
s116	1	ATHILA8B	athila	0.04759602	13999098	14000675	C
s117	1	ATHILA8B	athila	0.04680034	14011922	14012148	C
s118	1	ATHILA6A	athila	0.044311293	14048530	14048718	+
s119	1	ATHILA6A	athila	0.044215204	14049340	14050072	+
s120	1	ATHILA2	athila	0.043266224	14063239	14064734	+
s121	1	ATHILA8A	athila	0.043044184	14066447	14068054	+
s122	1	ATHILA6A	athila	0.041666327	14086728	14088282	+
s123	1	ATHILA6A	athila	0.040999728	14096400	14098208	+
s125	1	ATCOPIA59	copia	0.038505816	14133888	14134041	C
s126	1	ATCOPIA59	copia	0.038186803	14138585	14138723	C
s128	1	ATHILA2	athila	0.020479898	14398560	14399331	+
s129	1	ATHILA3	athila	0.020416803	14399754	14399992	+
s131	1	ATHILA3	athila	0.019279218	14416019	14417172	+
s132	1	ATCOPIA69	copia	0.019027721	14420097	14420488	+
s133	1	ATHILA6A	athila	0.018738163	14424507	14424591	C
s134	1	ATHILA2	athila	0.018603946	14426270	14426774	C
s135	1	ATLANTYS2	gypsy	0.018476599	14428034	14428754	C
s136	1	ATLANTYS2	gypsy	0.01798966	14435493	14435611	C
s137	1	ATHILA3	athila	0.017962177	14435772	14436140	+
s138	1	ATGP10	gypsy	0.017719286	14439495	14439558	+
s140	1	ATHILA6A	athila	0.017587007	14441424	14441518	C
s141	1	ATHILA2	athila	0.017370578	14443785	14445520	C
s144	1	ATCOPIA69	copia	0.01517017	14476798	14477199	+
s145	1	ATHILA6A	athila	0.014879592	14481228	14481312	C
s146	1	ATHILA3	athila	0.014822347	14481313	14482910	+
s147	1	ATLANTYS2	gypsy	0.014626156	14484677	14485314	C
s148	1	ATHILA3	athila	0.014590986	14485320	14485533	+
s149	1	ATGP10	gypsy	0.014391395	14488415	14488478	+
s150	1	ATHILA8A	athila	0.014141088	14491506	14492746	+
s151	1	ATHILA8A	athila	0.014081054	14492756	14493261	+
s152	1	ATHILA2	athila	0.013900136	14494953	14496383	C
s154	1	ATHILA2	athila	0.013710034	14498240	14498685	C
s156	1	ATHILA2	athila	0.013191088	14505760	14506422	+
s157	1	ATHILA6A	athila	0.023738582	15066377	15066492	C
s158	1	ATHILA6A	athila	0.025166456	15087693	15089258	C
s159	1	ATGP10	gypsy	0.026151993	15103453	15103924	+
s160	1	ATHILA3	athila	0.026193908	15103925	15104746	C
s162	1	ATHILA8A	athila	0.026814396	15113828	15113999	+
s163	1	ATHILA3	athila	0.026862205	15114000	15115303	+
s164	1	ATHILA8A	athila	0.02692634	15115330	15115953	C
s166	1	ATHILA6A	athila	0.0290928	15147851	15149129	C
s167	1	ATHILA2	athila	0.029111425	15149271	15149471	C
s170	1	ATHILA8A	athila	0.030234075	15166621	15166780	C
s171	1	ATCOPIA66	copia	0.03169204	15189121	15189291	+
s172	1	ATHILA2	athila	0.032194947	15196092	15197846	C
s174	1	ATHILA6A	athila	0.033585539	15217749	15219120	+
s175	1	ATGP2N	gypsy	0.033649803	15219121	15219732	+
s177	1	ATHILA4D	athila	0.034104836	15225968	15226933	C
s178	1	ATHILA6A	athila	0.034718813	15234220	15236049	C
s180	1	ATHILA2	athila	0.036067231	15256096	15257389	C
s181	1	ATHILA2	athila	0.036462081	15262039	15263636	C
s183	1	ATHILA4	athila	0.037095946	15272469	15272775	+
s184	1	ATHILA4A	athila	0.037445319	15277759	15278271	+
s185	1	ATHILA2	athila	0.037568179	15279822	15280001	+
s186	1	ATHILA6A	athila	0.037663928	15280165	15281476	+
s190	1	ATHILA4A	athila	0.041156325	15335046	15335552	+
s191	1	ATHILA4A	athila	0.041285146	15337182	15337393	+
s192	1	ATHILA4B	athila	0.042200945	15350939	15351909	C
s193	1	ATHILA6A	athila	0.043100225	15364335	15366276	C
s194	1	ATHILA2	athila	0.043459736	15369960	15371750	C
s195	1	ATHILA4A	athila	0.044567907	15387716	15388206	C
s197	1	ATHILA4	athila	0.044730317	15389888	15391048	C
s199	1	ATGP8	gypsy	0.045089699	15395965	15396066	+
s200	1	ATHILA4B	athila	0.045184249	15397002	15397948	+
s201	1	ATHILA8A	athila	0.045379245	15399392	15400969	+
s202	1	ATHILA4C	athila	0.045425694	15401146	15401258	C
s204	1	ATHILA4B	athila	0.047509394	15432765	15433968	+
s206	1	ATGAGPOL1	gypsy	0.049233453	15459916	15460043	+
s207	1	ATGP5-ATGP6	gypsy	0.051228369	15490231	15490869	+
s208	1	ATHILA5	athila	0.05623519	15567142	15568636	+
s209	1	ATGP8	gypsy	0.060441168	15632931	15633038	C
s210	1	ATHILA4	athila	0.062128334	15658577	15659479	C
s211	1	ATHILA4B	athila	0.062186509	15659477	15660375	+
s212	1	ATHILA8A	athila	0.062799773	15668947	15669838	+
s213	1	ATHILA4D	athila	0.064133291	15689822	15690132	C
s214	1	ATHILA8A	athila	0.064223954	15690585	15692168	+
s216	1	ATCOPIA87	copia	0.064505694	15695663	15695788	C
s217	1	ATGP8	gypsy	0.067876527	15747715	15747802	+
s218	1	ATLANTYS1	gypsy	0.068305485	15754122	15754638	+
s219	1	ATCOPIA45	copia	0.068457368	15756589	15756860	+
s220	1	ATCOPIA45	copia	0.068757506	15761220	15761495	+
s221	1	ATHILA7	athila	0.069573475	15773853	15774053	+
s223	1	ATGAGPOL1	gypsy	0.080359067	15939866	15941018	C
s224	1	ATHILA4B	athila	0.081510351	15957625	15958802	C
s225	1	ATHILA4A	athila	0.08253411	15973835	15974198	+
s226	1	ATHILA4A	athila	0.082688455	15975985	15976813	+
s227	1	ATCOPIA31	copia	0.0831534	15983448	15983704	+
s228	1	ATHILA4B	athila	0.083386844	15986577	15987782	C
s229	1	ATHILA4D	athila	0.085444339	16018847	16019032	+
s231	1	ATHILA4	athila	0.08700275	16042627	16043364	+
s233	1	ATGP5	gypsy	0.089567364	16082521	16082646	+
s236	1	ATCOPIA81	copia	0.098325875	16217682	16217882	C
s237	1	ATCOPIA42	copia	0.100752729	16255227	16255260	+
s239	1	TAT1	gypsy	0.102428817	16280963	16281269	+
s240	1	ATHILA8A	athila	0.102657013	16284563	16284714	C
s241	1	ATHILA8A	athila	0.102691445	16285126	16285214	+
s242	1	ATCOPIA95	copia	0.104716031	16316390	16316454	C
s243	1	ATCOPIA41	copia	0.105903205	16334443	16335052	+
s244	1	ATHILA8A	athila	0.113276858	16447604	16448805	+
s245	1	ATHILA8B	athila	0.11442364	16465667	16466875	C
s246	1	ATGP8	gypsy	0.136904015	16813250	16813317	C
s247	1	ATCOPIA78	copia	0.13850408	16837890	16838075	+
s248	1	ATCOPIA78	copia	0.138540715	16838419	16838677	+
s249	1	ATCOPIA57	copia	0.139600299	16854856	16854952	C
s250	1	ATGAGPOL1	gypsy	0.141821792	16889155	16889236	+
s252	1	ATLANTYS3	gypsy	0.15198194	17045998	17046062	+
s254	1	ATCOPIA95	copia	0.162661352	17210612	17211148	C
s255	1	ATHILA4A	athila	0.163902296	17229962	17230109	+
s256	1	ATGAGPOL1	gypsy	0.171708697	17349913	17351073	+
s257	1	ATCOPIA48	copia	0.176923017	17430943	17431110	C
s259	1	ATCOPIA82	copia	0.231941848	18280055	18280566	C
s260	1	ATLANTYS3	gypsy	0.246873235	18510731	18510859	C
s261	1	ATGAGPOL1	gypsy	0.248228196	18530764	18531863	+
s262	1	ATHILA4C	athila	0.252552467	18598434	18598488	C
s263	1	ATHILA4D	athila	0.253185523	18607896	18608570	C
s264	1	ATCOPIA42	copia	0.254685856	18631006	18631779	C
s265	1	ATCOPIA48	copia	0.265138788	18792678	18792815	+
s267	1	ATCOPIA57	copia	0.285051213	19100005	19100234	C
s268	1	ATHILA4B	athila	0.293476968	19230082	19230281	C
s269	1	ATHILA2	athila	0.341463939	19970686	19971154	C
s270	1	ATCOPIA79	copia	0.347226773	20059631	20060122	C
s271	1	ATGP2N	gypsy	0.35070832	20113300	20113649	+
s273	1	ATCOPIA37	copia	0.351435602	20124730	20124960	C
s274	1	ATCOPIA57	copia	0.364539439	20327071	20327167	+
s275	1	TAT1	gypsy	0.385889389	20656514	20656850	C
s276	1	ATCOPIA65	copia	0.396392658	20818789	20818837	+
s277	1	ATLANTYS3	gypsy	0.417691528	21147344	21147831	+
s278	1	ATCOPIA66	copia	0.430051077	21338334	21338411	C
s279	1	ATCOPIA81	copia	0.430297089	21342140	21342200	+
s280	1	ATCOPIA66	copia	0.430388692	21343518	21343650	C
s281	1	ATHILA4C	athila	0.434854092	21412031	21412995	+
s282	1	ATHILA4C	athila	0.439306147	21480754	21481718	C
s283	1	ATCOPIA16	copia	0.452217936	21680473	21680618	C
s284	1	ATCOPIA21	copia	0.472120319	21987726	21987801	+
s285	1	Katydid-At2	TRIM	0.474749521	22028299	22028398	+
s286	1	TAT1	gypsy	0.481281357	22129056	22129295	C
s287	1	ATCOPIA60	copia	0.483235654	22159283	22159402	C
s288	1	ATCOPIA60	copia	0.487424951	22223958	22224061	+
s289	1	ATCOPIA56	copia	0.505634111	22505047	22505134	C
s290	1	ATCOPIA13	copia	0.532579918	22920967	22921098	C
s291	1	ATCOPIA11	copia	0.532670193	22922330	22922522	C
s292	1	ATCOPIA11	copia	0.565390041	23427441	23427554	+
s293	1	ATCOPIA24	copia	0.579862216	23650804	23650983	C
s294	1	ATCOPIA11	copia	0.597777134	23927347	23927518	C
s295	1	ATHILA7	athila	0.600840379	23974619	23974816	C
s296	1	ATCOPIA49	copia	0.604879283	24036863	24037263	+
s297	1	TAT1	gypsy	0.623782071	24328704	24328998	+
s298	1	ATCOPIA13	copia	0.636529539	24525560	24525688	C
s299	1	ATCOPIA13	copia	0.636584086	24526401	24526531	C
s300	1	Katydid-At1	TRIM	0.642231088	24613577	24613692	C
s302	1	TAT1	gypsy	0.663413446	24940407	24940814	C
s303	1	Katydid-At1	TRIM	0.671232577	25061250	25061367	C
s305	1	Katydid-At3	TRIM	0.698853873	25487634	25487721	C
s306	1	ATHILA2	athila	0.714691277	25732118	25732177	C
s307	1	Katydid-At3	TRIM	0.724008052	25875933	25875994	+
s308	1	ATCOPIA57	copia	0.736025064	26061417	26061505	+
s309	1	Katydid-At1	TRIM	0.753444362	26330292	26330407	+
s310	1	ATCOPIA49	copia	0.754246014	26342700	26342748	+
s311	1	ATCOPIA66	copia	0.785473401	26824672	26824843	+
s312	1	ATCOPIA11	copia	0.814603839	27274386	27274458	+
s313	1	ATCOPIA35	copia	0.828344295	27486497	27486549	C
s314	1	ATCOPIA72	copia	0.915773379	28836018	28836181	+
s1	2	ATGP2	gypsy	0.992487568	27165	28427	C
s3	2	ATLANTYS3	gypsy	0.988892432	41034	41162	C
s6	2	ATGP2N	gypsy	0.982409459	64076	66094	C
s8	2	ATGP2N	gypsy	0.908274324	339234	339536	C
s9	2	ATCOPIA75	copia	0.906490405	345937	346034	C
s12	2	ATGP10	gypsy	0.777347297	823783	823847	+
s13	2	ATHILA7	athila	0.668679459	1225205	1226567	+
s14	2	ATHILA4A	athila	0.663793514	1243653	1244275	+
s15	2	ATHILA4B	athila	0.649035405	1297990	1299148	+
s16	2	ATGP8	gypsy	0.648599189	1299850	1300252	C
s18	2	ATCOPIA29	copia	0.645086486	1313071	1313289	+
s19	2	ATCOPIA41	copia	0.634816216	1350883	1351477	C
s20	2	ATCOPIA59	copia	0.632701622	1358935	1359073	+
s21	2	ATHILA4B	athila	0.629224595	1371543	1372195	C
s22	2	ATHILA4C	athila	0.61885027	1409687	1410821	C
s23	2	ATGAGPOL1	gypsy	0.618246351	1411405	1412621	+
s25	2	ATHILA4D	athila	0.577148108	1563985	1565119	C
s27	2	ATCOPIA41	copia	0.53322527	1726858	1727275	C
s29	2	ATCOPIA54	copia	0.500736486	1847170	1847380	C
s31	2	ATHILA4D	athila	0.467965676	1968487	1968567	+
s32	2	ATCOPIA42	copia	0.456093514	2011964	2012501	C
s33	2	ATHILA4D	athila	0.431022432	2104628	2105806	+
s34	2	ATHILA4B	athila	0.428498919	2114377	2114731	C
s35	2	ATHILA8A	athila	0.428157973	2115783	2115848	C
s36	2	ATHILA4A	athila	0.422492027	2136645	2136914	+
s37	2	ATGP10	gypsy	0.408051216	2190087	2190334	+
s38	2	ATGP5	gypsy	0.398256486	2226353	2226549	C
s40	2	ATHILA4C	athila	0.379723243	2294827	2295221	+
s45	2	ATHILA4D	athila	0.334318108	2462440	2463606	C
s46	2	ATHILA3	athila	0.333891892	2464241	2464959	+
s47	2	ATHILA4A	athila	0.332790541	2468090	2469260	C
s48	2	ATHILA6A	athila	0.328022432	2486045	2486589	C
s49	2	ATHILA6A	athila	0.324286486	2500040	2500240	C
s50	2	ATHILA6A	athila	0.321591351	2509644	2510376	C
s51	2	ATHILA2	athila	0.321325541	2511006	2511185	C
s53	2	ATGP2	gypsy	0.307457027	2561809	2563009	C
s54	2	ATHILA6A	athila	0.303697432	2575399	2577240	C
s55	2	ATCOPIA49	copia	0.303295541	2577762	2577851	C
s56	2	ATHILA4	athila	0.292242432	2618115	2619291	C
s57	2	ATHILA2	athila	0.291298378	2621411	2622981	+
s58	2	ATHILA4B	athila	0.273522838	2687361	2688570	C
s59	2	ATHILA6A	athila	0.272489865	2690572	2692139	+
s60	2	ATHILA8A	athila	0.270683784	2698308	2698632	C
s61	2	ATHILA4C	athila	0.270485946	2698633	2699771	+
s62	2	ATHILA6A	athila	0.268217432	2706331	2707646	C
s63	2	ATHILA2	athila	0.268135	2707811	2707990	C
s64	2	ATHILA8A	athila	0.267979189	2707991	2708963	C
s65	2	ATHILA3	athila	0.264568784	2720288	2721903	C
s66	2	ATCOPIA67	copia	0.260201081	2737233	2737279	C
s67	2	ATCOPIA42	copia	0.25826973	2743656	2744603	C
s69	2	ATCOPIA42	copia	0.256383108	2751273	2751492	C
s70	2	ATCOPIA42	copia	0.254928108	2756712	2756820	+
s71	2	ATGP2N	gypsy	0.251052568	2770094	2772117	+
s73	2	ATHILA2	athila	0.246977162	2785397	2786972	C
s74	2	ATHILA4	athila	0.243451486	2798801	2799658	+
s75	2	ATHILA4B	athila	0.242302838	2803388	2803571	+
s78	2	ATHILA4	athila	0.236801757	2823402	2824265	+
s79	2	ATHILA2	athila	0.235881757	2826403	2828072	+
s80	2	ATHILA2	athila	0.235530676	2828107	2828966	+
s81	2	ATLANTYS1	gypsy	0.235345676	2828967	2829475	+
s82	2	ATHILA2	athila	0.235161216	2829476	2830331	+
s83	2	ATGP2	gypsy	0.234584324	2831414	2832662	+
s84	2	ATHILA6A	athila	0.228045135	2854678	2856327	C
s85	2	ATLANTYS3	gypsy	0.219225811	2888783	2888946	+
s87	2	ATCOPIA57	copia	0.200545676	2957933	2958029	+
s88	2	ATCOPIA11	copia	0.200005405	2959936	2960024	C
s89	2	ATCOPIA32	copia	0.190530676	2994754	2995319	+
s93	2	ATHILA5	athila	0.163217162	3095603	3096590	C
s94	2	ATHILA2	athila	0.159599189	3108914	3109724	+
s95	2	ATCOPIA39	copia	0.148141081	3151708	3152048	C
s96	2	ATHILA2	athila	0.130622162	3216578	3216818	+
s99	2	Katydid-At1	TRIM	0.106207568	3306982	3307082	C
s100	2	ENDOVIR1	copia	0.050762838	3512081	3512274	+
s101	2	ATCOPIA62	copia	0.050431622	3513343	3513463	C
s102	2	ATHILA4B	athila	0.045616351	3531066	3531373	C
s103	2	ATHILA4B	athila	0.043542027	3538477	3539312	C
s105	2	ATHILA2	athila	0.039335811	3553549	3555366	+
s107	2	ATHILA6A	athila	0.034138784	3572521	3574296	+
s108	2	ATHILA3	athila	0.027109595	3599393	3599996	C
s109	2	ATHILA3	athila	0.026882973	3600001	3601065	C
s110	2	ATHILA4B	athila	0.026350811	3602210	3602794	C
s111	2	ATHILA2	athila	0.025812568	3603399	3604763	+
s112	2	ATHILA4A	athila	0.007045113	3813703	3813816	C
s114	2	ATHILA3	athila	0.007830756	3825636	3827255	+
s115	2	ATHILA6A	athila	0.008027012	3829156	3830073	+
s117	2	ATHILA4	athila	0.009813968	3857867	3859071	C
s118	2	ATHILA4B	athila	0.010291509	3865704	3866280	+
s119	2	ATHILA4A	athila	0.010471384	3869028	3869141	C
s120	2	ATHILA4A	athila	0.011738315	3889384	3889700	+
s121	2	ATHILA2	athila	0.012357676	3899087	3899999	C
s122	2	ATHILA4	athila	0.016933273	3972848	3974005	+
s123	2	ATHILA2	athila	0.017018241	3974494	3975103	+
s124	2	ATHILA2	athila	0.017344116	3979156	3980965	+
s126	2	ATHILA3	athila	0.018192276	3993318	3994194	+
s128	2	ATHILA3	athila	0.020216145	4025697	4027175	C
s129	2	ATHILA6A	athila	0.020599058	4031414	4032641	C
s131	2	ATHILA3	athila	0.022038061	4055041	4056669	C
s132	2	ATHILA6A	athila	0.022883342	4068305	4069590	+
s134	2	ATHILA4B	athila	0.024388579	4093545	4094074	+
s135	2	ATHILA4B	athila	0.024410409	4094075	4094249	C
s136	2	ATHILA2	athila	0.024600131	4097136	4097315	+
s138	2	ATHILA4C	athila	0.02674275	4131200	4132232	+
s140	2	ATGP8	gypsy	0.02892869	4167086	4167154	C
s141	2	ATLANTYS3	gypsy	0.028945906	4167155	4167641	+
s142	2	ATGP8	gypsy	0.028975571	4167645	4168109	C
s143	2	ATHILA6A	athila	0.030739644	4194671	4196483	C
s144	2	ATHILA3	athila	0.031317449	4204881	4206503	C
s145	2	ATCOPIA11	copia	0.032121299	4218578	4218766	+
s146	2	ATHILA8B	athila	0.032175302	4219492	4219596	+
s147	2	ATHILA8B	athila	0.032482908	4224458	4224564	+
s149	2	ATGAGPOL1	gypsy	0.036113857	4282994	4283288	+
s150	2	ATHILA8B	athila	0.036170059	4283614	4284301	C
s151	2	ATHILA3	athila	0.036249639	4284303	4285960	+
s152	2	ATHILA8B	athila	0.036293454	4285998	4286084	C
s153	2	ATHILA4	athila	0.036297696	4286085	4286134	+
s155	2	ATHILA4D	athila	0.036350213	4286381	4287534	C
s156	2	ATHILA4	athila	0.036404928	4287548	4288134	C
s157	2	ATHILA3	athila	0.037048751	4298200	4298274	C
s161	2	ATHILA8B	athila	0.038575787	4322856	4322933	C
s162	2	ATHILA3	athila	0.038617559	4322934	4324204	C
s163	2	ATHILA4D	athila	0.039157866	4332036	4332551	C
s165	2	ATHILA6A	athila	0.039873869	4343654	4344056	+
s166	2	ATHILA4B	athila	0.039958248	4344761	4345674	C
s167	2	ATHILA6A	athila	0.040442323	4352123	4353945	+
s168	2	ATHILA2	athila	0.041301724	4366037	4367785	C
s171	2	ATHILA2	athila	0.043744425	4405506	4407202	+
s172	2	ATHILA6A	athila	0.049952029	4506229	4506951	C
s173	2	ATHILA4B	athila	0.050763589	4519092	4520297	C
s175	2	ATHILA2	athila	0.052520912	4547205	4548936	C
s177	2	ATHILA4B	athila	0.053421558	4562522	4562705	C
s179	2	ATCOPIA65	copia	0.055459702	4595385	4595663	C
s180	2	ATCOPIA65	copia	0.056302351	4608979	4609282	+
s182	2	ATCOPIA65	copia	0.05695407	4619516	4619792	+
s184	2	ATHILA4C	athila	0.059012124	4652836	4652936	+
s185	2	ATHILA6A	athila	0.05912496	4652937	4654797	C
s186	2	ATHILA4C	athila	0.059163512	4654800	4655861	+
s187	2	ATLANTYS1	gypsy	0.059490811	4660356	4660875	C
s188	2	ATHILA8A	athila	0.064054239	4733839	4734766	C
s189	2	ATHILA6A	athila	0.064304312	4736877	4738418	+
s192	2	ATHILA3	athila	0.065987473	4764681	4766357	+
s193	2	ATHILA4B	athila	0.069595292	4823172	4824379	+
s195	2	ATHILA4A	athila	0.070135506	4832181	4832816	C
s196	2	ATHILA6A	athila	0.070405861	4835946	4837376	+
s197	2	ATHILA3	athila	0.070550622	4838751	4839652	C
s200	2	ATHILA4A	athila	0.074329956	4900091	4900364	C
s201	2	ATHILA4D	athila	0.074930242	4909346	4910495	+
s202	2	ATHILA4	athila	0.07966568	4986029	4986741	C
s203	2	ATHILA4B	athila	0.079720395	4987176	4987361	C
s205	2	ATHILA3	athila	0.080632684	5001043	5002535	+
s206	2	ATHILA8A	athila	0.080716228	5002536	5004161	+
s208	2	ATHILA4C	athila	0.085093587	5074002	5074060	+
s209	2	ATHILA4C	athila	0.085655291	5082809	5083393	+
s211	2	ATHILA4C	athila	0.085852012	5086148	5086407	+
s213	2	ATHILA6A	athila	0.088391292	5127217	5127343	+
s214	2	ATHILA6A	athila	0.089159904	5138958	5140424	+
s215	2	ATGP2N	gypsy	0.089287046	5140655	5142833	C
s217	2	ATHILA4	athila	0.091182286	5171904	5172790	C
s219	2	ATHILA4B	athila	0.091783409	5181461	5182646	+
s222	2	ATCOPIA87	copia	0.094216015	5221286	5221381	C
s223	2	ATGP2N	gypsy	0.095705336	5244368	5246396	C
s224	2	ATHILA3	athila	0.095781107	5246397	5246814	+
s226	2	ATHILA2	athila	0.097412154	5272283	5273602	C
s227	2	ATHILA4B	athila	0.098349184	5287475	5288671	+
s228	2	ATHILA4A	athila	0.09848252	5289638	5290814	+
s229	2	ATHILA8B	athila	0.099039827	5298452	5299998	+
s230	2	ATHILA8A	athila	0.099090423	5300001	5300083	+
s231	2	ATGAGPOL1	gypsy	0.099661324	5309220	5309301	+
s232	2	ATHILA4B	athila	0.099784255	5310613	5311878	C
s233	2	ATCOPIA34	copia	0.100781914	5327227	5327483	+
s234	2	ATHILA8A	athila	0.101297543	5335524	5335838	C
s235	2	ATHILA2	athila	0.101363746	5335895	5337605	C
s236	2	Katydid-At3	TRIM	0.101420071	5337606	5337713	C
s237	2	ATHILA4D	athila	0.105094093	5396411	5397559	+
s238	2	ATHILA4B	athila	0.105174601	5398157	5398413	+
s239	2	ATHILA4B	athila	0.105209437	5398607	5398959	C
s240	2	ATGAGPOL1	gypsy	0.106074474	5412491	5413140	+
s241	2	ATGAGPOL1	gypsy	0.106490952	5419216	5419865	+
s242	2	ATGAGPOL1	gypsy	0.10692344	5425939	5427109	+
s243	2	ATHILA6A	athila	0.107055629	5427167	5428777	+
s246	2	ATGAGPOL1	gypsy	0.110158843	5478459	5479075	+
s247	2	ATGP2	gypsy	0.110239259	5479977	5480154	+
s252	2	ATCOPIA54	copia	0.115171169	5559664	5559741	+
s253	2	ATCOPIA54	copia	0.115530394	5565468	5565538	+
s254	2	ATHILA4B	athila	0.116517308	5580834	5582044	C
s255	2	ATHILA4B	athila	0.118191985	5607909	5609052	C
s257	2	ATCOPIA95	copia	0.120107601	5639350	5639475	+
s258	2	ATCOPIA54	copia	0.1206162	5647594	5647656	+
s259	2	ATHILA2	athila	0.120673733	5647717	5649391	+
s260	2	ATLANTYS1	gypsy	0.120831716	5650847	5651363	C
s262	2	ATGP10	gypsy	0.13114199	5817558	5817618	+
s263	2	ATCOPIA69	copia	0.13221347	5834862	5834917	C
s264	2	ATHILA4A	athila	0.133941778	5862644	5862950	+
s267	2	ATGAGPOL1	gypsy	0.138002459	5927784	5928948	+
s269	2	ATGP6	gypsy	0.140654668	5971117	5971267	+
s270	2	ATCOPIA32B	copia	0.146654436	6067933	6068211	+
s271	2	ATHILA4B	athila	0.151602479	6147752	6148187	+
s272	2	ATHILA6A	athila	0.151737239	6149864	6150182	C
s273	2	ATHILA8B	athila	0.152065684	6155378	6155520	+
s274	2	ATHILA4	athila	0.152103864	6155994	6156137	+
s275	2	ATHILA4	athila	0.1521461	6156139	6157356	C
s276	2	ATHILA4D	athila	0.152218744	6157480	6158361	+
s278	2	Katydid-At2	TRIM	0.152704212	6165709	6165810	+
s279	2	Katydid-At1	TRIM	0.157331799	6240427	6240538	C
s282	2	ATHILA4B	athila	0.16265523	6325845	6327038	+
s283	2	ATHILA4	athila	0.162830523	6328709	6329835	+
s284	2	ATCOPIA69	copia	0.162874153	6329900	6330053	C
s285	2	ATCOPIA64	copia	0.163569285	6341058	6341344	+
s286	2	ATGP5	gypsy	0.163658556	6342365	6342920	+
s287	2	ATCOPIA64	copia	0.163721725	6343529	6343796	+
s288	2	ATHILA2	athila	0.164986086	6364036	6364121	C
s289	2	ATCOPIA64	copia	0.165189278	6367218	6367501	+
s290	2	ATHILA4D	athila	0.167530196	6404582	6405383	+
s291	2	ATGP8	gypsy	0.177699827	6569202	6569540	C
s292	2	ATHILA7	athila	0.179050704	6590499	6591869	C
s294	2	ATCOPIA78	copia	0.181620392	6632525	6632830	+
s295	2	ATGP2N	gypsy	0.183236762	6657753	6659802	+
s296	2	ATHILA5	athila	0.183632339	6663639	6665262	C
s297	2	ATHILA4	athila	0.184333107	6675880	6677081	C
s298	2	ATGP8	gypsy	0.191839629	6797565	6797816	+
s299	2	ATHILA4A	athila	0.193850895	6830134	6830200	C
s300	2	ATHILA4C	athila	0.193995501	6832437	6832567	C
s301	2	ATGP10	gypsy	0.206470131	7033867	7034000	C
s303	2	ATHILA8B	athila	0.207656522	7052992	7053189	+
s304	2	Katydid-At2	TRIM	0.210686442	7101959	7102072	+
s305	2	ATGP10	gypsy	0.211377363	7113143	7113201	+
s306	2	ATCOPIA61	copia	0.217202086	7207135	7207316	C
s307	2	Katydid-At2	TRIM	0.218577889	7229391	7229491	C
s308	2	Katydid-At2	TRIM	0.218591204	7229601	7229711	C
s309	2	ATHILA4D	athila	0.219535883	7244780	7245040	+
s310	2	ATLANTYS3	gypsy	0.228873176	7395440	7395924	C
s311	2	ATCOPIA54	copia	0.231960845	7445403	7445676	+
s312	2	Katydid-At1	TRIM	0.23679404	7523548	7523617	C
s314	2	ATGP9B	gypsy	0.324046936	8932312	8932649	+
s315	2	Katydid-At1	TRIM	0.330259866	9032754	9032851	C
s316	2	ATHILA4A	athila	0.33871438	9169186	9169454	C
s317	2	ATHILA8A	athila	0.339055892	9174765	9174904	C
s318	2	ATGP2N	gypsy	0.349381556	9340535	9342597	C
s319	2	ATLANTYS1	gypsy	0.358786445	9493390	9493469	+
s320	2	ATGP5-ATGP6	gypsy	0.367508125	9633689	9634318	C
s321	2	ATHILA5	athila	0.372028294	9706746	9707292	C
s322	2	ATHILA5	athila	0.372034642	9707327	9707377	+
s323	2	ATCOPIA46	copia	0.381649257	9862416	9862788	C
s324	2	ATCOPIA32	copia	0.384316856	9905646	9905707	C
s325	2	ATCOPIA95	copia	0.384592878	9910098	9910169	+
s326	2	ATLANTYS2	gypsy	0.384706024	9911920	9912001	C
s327	2	ATCOPIA45	copia	0.386440308	9939863	9940066	+
s328	2	ATCOPIA65	copia	0.386469384	9940400	9940468	+
s329	2	ATCOPIA87	copia	0.387493953	9956694	9957262	+
s330	2	Katydid-At3	TRIM	0.39534403	10083701	10083770	+
s331	2	ATHILA7	athila	0.414055372	10385643	10386103	C
s332	2	ATHILA7	athila	0.417555061	10442318	10442449	+
s333	2	ATCOPIA77	copia	0.427573924	10604123	10604199	C
s334	2	ATCOPIA78	copia	0.435444532	10731182	10731318	+
s335	2	ATCOPIA34	copia	0.441401258	10827348	10827522	+
s336	2	ATCOPIA63	copia	0.445907246	10900020	10900369	C
s337	2	ATCOPIA11	copia	0.449807869	10963126	10963232	C
s338	2	Katydid-At1	TRIM	0.472282721	11326041	11326133	+
s339	2	ATHILA4	athila	0.484767694	11527427	11527944	C
s340	2	ATCOPIA41	copia	0.485284065	11535718	11536329	C
s341	2	ATCOPIA42	copia	0.493879624	11674798	11674839	C
s342	2	ATCOPIA32	copia	0.50886034	11916690	11916743	+
s343	2	ATGP9	gypsy	0.539662564	12414063	12414115	+
s344	2	Katydid-At1	TRIM	0.540917294	12434292	12434407	C
s345	2	Katydid-At1	TRIM	0.55191691	12611915	12612012	+
s346	2	ATHILA7	athila	0.567404058	12862018	12862060	+
s347	2	ATCOPIA13	copia	0.568652595	12882135	12882264	+
s348	2	ATGP10	gypsy	0.593553241	13284247	13284308	C
s349	2	ATCOPIA48	copia	0.599439832	13379311	13379349	C
s350	2	ATCOPIA54	copia	0.615192876	13633560	13633838	C
s351	2	ATCOPIA65A	copia	0.618658441	13689521	13689796	+
s352	2	Katydid-At1	TRIM	0.626207664	13811517	13811599	+
s353	2	ATCOPIA81	copia	0.676320834	14620647	14620853	C
s354	2	ATHILA7	athila	0.679103716	14665670	14665702	+
s355	2	ATCOPIA11	copia	0.680233534	14683838	14684021	C
s356	2	ATCOPIA69	copia	0.704811742	15080721	15080881	+
s357	2	ATCOPIA1	copia	0.713512643	15221238	15221356	+
s358	2	ATCOPIA67	copia	0.745164514	15732344	15732434	C
s359	2	ATLANTYS3	gypsy	0.772833457	16179013	16179322	+
s360	2	ATCOPIA57	copia	0.821395872	16963271	16963367	C
s361	2	ATGP9B	gypsy	0.838646071	17241800	17241926	+
s362	2	ATGP9B	gypsy	0.838799658	17244280	17244406	+
s363	2	ATHILA7	athila	0.841131751	17281985	17282015	+
s1	3	ATCOPIA14	copia	0.988612956	155952	156053	+
s2	3	ATLANTYS3	gypsy	0.882678066	1607067	1607554	+
s3	3	ATCOPIA56	copia	0.862290693	1886571	1886664	+
s4	3	ATCOPIA54	copia	0.839424854	2199844	2199915	C
s5	3	ATCOPIA49	copia	0.799372628	2748527	2748663	C
s6	3	ATGP9	gypsy	0.794649015	2813055	2813562	+
s8	3	ATCOPIA13	copia	0.746926095	3467051	3467174	C
s9	3	ATCOPIA75	copia	0.738183942	3586813	3586947	C
s10	3	ATGP9	gypsy	0.722077372	3807382	3807698	C
s11	3	ATGP9	gypsy	0.721715766	3812336	3812652	C
s12	3	TAT1	gypsy	0.719891022	3837455	3837531	+
s13	3	ATLANTYS1	gypsy	0.715818686	3893259	3893309	C
s14	3	ATCOPIA86	copia	0.686474854	4295150	4295439	C
s15	3	ATCOPIA56	copia	0.572587847	5855509	5855584	C
s16	3	ATCOPIA57	copia	0.568310949	5914061	5914219	C
s17	3	ATCOPIA54	copia	0.512104343	6684026	6684315	+
s18	3	ATHILA4C	athila	0.478684745	7141981	7142057	C
s19	3	ATCOPIA78	copia	0.449629781	7539942	7540202	C
s20	3	ATCOPIA13	copia	0.442542117	7637108	7637238	C
s21	3	ATHILA7	athila	0.436526752	7719449	7719718	+
s22	3	ATHILA7	athila	0.436344854	7721836	7722315	+
s23	3	ATGP8	gypsy	0.430649635	7800001	7800199	C
s24	3	ATCOPIA84	copia	0.398979964	8233951	8233998	+
s25	3	ATGP6	gypsy	0.389195876	8367974	8368059	+
s26	3	Katydid-At1	TRIM	0.382954489	8453473	8453574	C
s28	3	ATHILA4D	athila	0.352344635	8872300	8873457	C
s29	3	ATCOPIA42	copia	0.319139818	9327464	9328034	+
s30	3	ATHILA4-ATHILA4D	athila	0.27739219	9899256	9900000	+
s31	3	ATHILA4D	athila	0.277353139	9900001	9900523	+
s32	3	Katydid-At2	TRIM	0.266525292	10048547	10048660	C
s33	3	ATCOPIA49	copia	0.26233365	10105837	10106063	+
s34	3	ATCOPIA26	copia	0.261699161	10114685	10114758	+
s35	3	ATCOPIA8A	copia	0.259580474	10143711	10143784	+
s36	3	ATCOPIA48	copia	0.259569088	10143837	10143970	+
s38	3	ATCOPIA49	copia	0.233972153	10494537	10494626	+
s39	3	ATCOPIA49	copia	0.233538577	10500477	10500566	+
s40	3	ATCOPIA37	copia	0.231967007	10521841	10522263	+
s41	3	ATHILA4D	athila	0.231018212	10534938	10535163	C
s42	3	ATHILA4D	athila	0.230190766	10545976	10546797	+
s43	3	ATHILA4D	athila	0.229305146	10558482	10558557	+
s44	3	ATGP2	gypsy	0.22915219	10560531	10560699	+
s45	3	ATHILA8B	athila	0.229042847	10562081	10562145	C
s46	3	ATHILA4D	athila	0.228859891	10564209	10565030	+
s47	3	ATCOPIA42	copia	0.219708978	10689952	10690022	+
s48	3	ATHILA8A	athila	0.218598504	10705173	10705228	+
s49	3	ATHILA7	athila	0.216622117	10732260	10732294	C
s50	3	ATGP3	gypsy	0.216229708	10737529	10737777	+
s51	3	ATHILA7	athila	0.216046642	10740142	10740180	C
s52	3	ATCOPIA65	copia	0.202378613	10927387	10927439	+
s54	3	ATCOPIA11	copia	0.198382044	10982103	10982229	+
s55	3	ATGAGPOL1	gypsy	0.193051971	11054710	11055666	+
s57	3	ATGP9B	gypsy	0.190630803	11088219	11088497	C
s59	3	ATCOPIA19	copia	0.188193139	11121647	11121861	C
s60	3	ATGP8	gypsy	0.185257409	11161904	11162043	+
s61	3	ATHILA4D	athila	0.182809197	11195433	11195595	C
s62	3	ATCOPIA84	copia	0.182752847	11196231	11196341	+
s63	3	ATGAGPOL1	gypsy	0.182080182	11204934	11206069	C
s64	3	ATHILA4D	athila	0.176037701	11288139	11288428	C
s68	3	ATGAGPOL1	gypsy	0.170017117	11370284	11370989	C
s69	3	ATGP8	gypsy	0.16996438	11371443	11371533	+
s70	3	ATGAGPOL1	gypsy	0.169495438	11377353	11378472	C
s71	3	ATGAGPOL1	gypsy	0.169297007	11378711	11380738	C
s72	3	ATGP2N	gypsy	0.167288321	11407150	11409150	C
s73	3	ATLANTYS2	gypsy	0.166049453	11425042	11425203	+
s75	3	ATGAGPOL1	gypsy	0.165636168	11430493	11431076	C
s77	3	ATHILA4B	athila	0.159879489	11509541	11509761	C
s78	3	ATHILA7	athila	0.159577993	11513380	11514183	+
s79	3	ATHILA7	athila	0.158931569	11522324	11522951	+
s80	3	ATHILA2	athila	0.156691314	11552456	11554202	C
s81	3	ATHILA4B	athila	0.152701642	11607391	11608584	C
s82	3	ATHILA5	athila	0.15160635	11622384	11623299	+
s83	3	ATHILA8B	athila	0.151550693	11623329	11624182	+
s84	3	ATHILA5	athila	0.150891825	11632689	11632875	+
s87	3	ATHILA4D	athila	0.150386825	11639479	11639922	C
s88	3	ATCOPIA95	copia	0.147526022	11678607	11679180	+
s89	3	ATGAGPOL1	gypsy	0.144171971	11724268	11725420	C
s90	3	ATHILA8A	athila	0.142712628	11744422	11745252	+
s91	3	ATGP8	gypsy	0.139728285	11784944	11785766	C
s92	3	ATCOPIA35	copia	0.135619416	11841982	11842046	+
s94	3	ATGP8	gypsy	0.134206715	11861246	11861490	C
s95	3	ATHILA4B	athila	0.133542044	11869876	11871072	C
s97	3	ATHILA4-ATHILA4A	athila	0.131725401	11894369	11895404	C
s98	3	ATGP8	gypsy	0.131531095	11897417	11898047	C
s99	3	ATHILA6A	athila	0.131225292	11901282	11903145	+
s100	3	ATCOPIA95	copia	0.131095547	11903938	11904044	C
s101	3	ATHILA4D	athila	0.129360146	11927568	11927964	+
s102	3	ATGP8	gypsy	0.128568066	11938479	11938756	C
s103	3	ATHILA3	athila	0.128499526	11938757	11940356	+
s104	3	ATGP8	gypsy	0.128375474	11940357	11941368	C
s105	3	ATHILA8A	athila	0.127687628	11950627	11950732	C
s106	3	ATHILA8B	athila	0.125350803	11982537	11982851	+
s107	3	ATHILA8B	athila	0.123181825	12012221	12012597	+
s109	3	ATCOPIA43	copia	0.121095255	12040765	12041225	C
s110	3	ATHILA2	athila	0.120473285	12049032	12050000	C
s113	3	ATHILA2	athila	0.118649197	12074246	12074766	+
s114	3	ATGP8	gypsy	0.118616788	12074880	12075020	C
s115	3	ATGP8	gypsy	0.118388723	12077688	12078090	C
s116	3	ATHILA4	athila	0.116849635	12098811	12099509	+
s118	3	ATHILA4A	athila	0.116522336	12103402	12103886	+
s119	3	ATHILA4B	athila	0.111450365	12172783	12173477	+
s120	3	ATHILA8B	athila	0.111369635	12173478	12174994	+
s121	3	ATHILA3	athila	0.110962226	12178995	12180640	+
s122	3	ATHILA2	athila	0.109267555	12202947	12203122	+
s123	3	ATHILA2	athila	0.108743394	12210126	12210305	+
s124	3	ATHILA6A	athila	0.106952226	12234124	12234872	+
s126	3	ATHILA4A	athila	0.104899927	12262292	12263450	+
s127	3	ATLANTYS3	gypsy	0.102985219	12289047	12289158	+
s129	3	ATHILA4	athila	0.102379489	12297296	12297506	+
s130	3	ATHILA4A	athila	0.102328212	12297524	12298683	+
s131	3	ATHILA4-ATHILA4D	athila	0.102229854	12298686	12299521	+
s132	3	ATHILA2	athila	0.101098139	12314079	12315832	C
s133	3	ATHILA4B	athila	0.100468686	12322992	12324166	+
s136	3	ATLANTYS2	gypsy	0.099689891	12334154	12334343	C
s137	3	ATHILA3	athila	0.098951058	12343632	12345109	+
s139	3	ATHILA2	athila	0.096086971	12382963	12384254	C
s140	3	ATLANTYS1	gypsy	0.096016533	12384320	12384827	+
s141	3	ATHILA4B	athila	0.094487591	12404900	12406140	C
s143	3	ATHILA4B	athila	0.092738978	12428906	12430046	C
s144	3	ATHILA4	athila	0.090349635	12461603	12462817	+
s145	3	ATCOPIA37	copia	0.089419124	12474734	12475182	+
s148	3	ATGP2N	gypsy	0.086583905	12512791	12514810	+
s153	3	ATHILA4D	athila	0.084057591	12547837	12548985	+
s154	3	ATCOPIA43	copia	0.084009818	12548987	12549144	C
s156	3	ATCOPIA42	copia	0.081810474	12579172	12579221	C
s157	3	ATHILA2	athila	0.08152354	12582261	12583994	C
s158	3	ATHILA4A	athila	0.077699672	12634969	12635541	C
s159	3	ATHILA8A	athila	0.074801496	12674860	12675579	C
s160	3	ATGP6	gypsy	0.074760146	12675637	12675935	+
s161	3	ATHILA4B	athila	0.074713832	12675967	12676874	C
s162	3	ATGP5	gypsy	0.074670803	12676933	12677087	+
s163	3	ATHILA8A	athila	0.073990219	12684631	12686742	C
s164	3	ATHILA2	athila	0.07123646	12723170	12724951	+
s167	3	ATHILA4B-ATHILA4C	athila	0.069375511	12748458	12749641	C
s169	3	ATHILA4B	athila	0.068505255	12761120	12761504	+
s170	3	ATHILA4	athila	0.068049197	12767518	12767934	+
s171	3	ATHILA6A	athila	0.068024599	12767955	12768171	+
s172	3	ATHILA6A	athila	0.067928358	12768734	12769484	+
s173	3	ATHILA4D	athila	0.067899927	12769485	12770057	+
s174	3	ATGP8	gypsy	0.067817409	12770831	12770972	+
s175	3	ATHILA4B	athila	0.066521642	12788593	12788714	C
s178	3	ATGP8	gypsy	0.057310766	12914776	12914909	C
s179	3	ATGP8	gypsy	0.057129781	12917252	12917392	C
s181	3	ATHILA3	athila	0.055889416	12934201	12934429	C
s182	3	ATGP2N	gypsy	0.054929197	12947454	12947486	+
s184	3	ATHILA4	athila	0.049377263	13023489	13023574	+
s185	3	ATHILA4B	athila	0.049165401	13025875	13026993	+
s186	3	ATHILA4D	athila	0.047183394	13053542	13053633	+
s187	3	ATGP9B	gypsy	0.046330584	13065222	13065320	+
s188	3	ATHILA4	athila	0.044794088	13086235	13086407	C
s189	3	ATCOPIA54	copia	0.043269453	13107075	13107342	+
s190	3	ATHILA4C	athila	0.042768723	13113562	13114575	+
s191	3	ATHILA4D	athila	0.042601095	13116267	13116463	+
s192	3	ATHILA6A	athila	0.042585949	13116464	13116681	+
s193	3	ATHILA4D	athila	0.042462774	13117979	13118541	+
s194	3	ATHILA6A	athila	0.04185135	13126007	13126739	+
s195	3	ATHILA4A-ATHILA4D	athila	0.041818832	13126740	13127117	+
s196	3	ATGP8	gypsy	0.041754416	13127900	13128029	+
s197	3	ATGAGPOL1	gypsy	0.038603613	13170552	13171709	+
s199	3	ATCOPIA42	copia	0.024594781	13363011	13363092	C
s200	3	ATCOPIA42	copia	0.024036606	13370680	13370717	C
s201	3	ATHILA2	athila	0.023209562	13381151	13382907	C
s203	3	ATHILA2	athila	0.021425584	13405589	13407350	C
s204	3	ATHILA3	athila	0.021357518	13407357	13407447	C
s205	3	ATHILA2	athila	0.020881241	13413339	13414515	C
s207	3	ATGP10	gypsy	0.019980985	13426165	13426356	C
s208	3	ATHILA2	athila	0.019805912	13428105	13429213	C
s209	3	ATHILA4B	athila	0.01972135	13429215	13430420	C
s210	3	ATGP2N	gypsy	0.016133832	13478875	13479058	+
s213	3	ATHILA4C	athila	0.011973504	13535475	13536451	C
s214	3	ATGP8	gypsy	0.011908905	13536807	13536889	C
s215	3	ATHILA4-ATHILA4B	athila	0.011342591	13544108	13544714	C
s216	3	ATHILA6A	athila	0.008520182	13583159	13583388	+
s217	3	ATHILA6A	athila	0.008124343	13588071	13589322	+
s218	3	ATHILA6A	athila	0.027270912	13974100	13975435	+
s219	3	ATCOPIA65	copia	0.028553283	13987549	13987827	+
s220	3	ATCOPIA65	copia	0.028987207	13992020	13992100	+
s221	3	ATHILA6A	athila	0.029164718	13992101	13993970	C
s222	3	ATHILA6A	athila	0.029414979	13995920	13996450	C
s223	3	ATHILA2	athila	0.029510557	13996459	13998207	+
s224	3	ATHILA6A	athila	0.02960162	13998214	13998287	C
s225	3	ATCOPIA65	copia	0.02961621	13998288	13998507	+
s226	3	ATHILA2	athila	0.031317916	14015151	14015935	+
s228	3	ATHILA6A	athila	0.031556118	14017913	14017973	+
s230	3	ATHILA2	athila	0.046091456	14164369	14164418	+
s231	3	ATHILA4B	athila	0.04702104	14173154	14174365	C
s233	3	ATHILA6A	athila	0.047469058	14176882	14178359	C
s234	3	ATHILA6A	athila	0.04894204	14192177	14194052	+
s235	3	ATHILA2	athila	0.051664988	14220522	14220577	+
s236	3	ATHILA2	athila	0.052174294	14224964	14226398	+
s237	3	ATHILA2	athila	0.052385748	14227668	14227955	+
s243	3	ATHILA4A	athila	0.056233406	14266487	14266670	+
s245	3	ATHILA4B	athila	0.056884293	14272718	14273555	C
s246	3	ATHILA4B	athila	0.057292313	14276650	14277845	C
s247	3	ATHILA6A	athila	0.058780828	14290769	14292345	+
s248	3	ATHILA6A	athila	0.059356384	14297109	14298979	+
s250	3	ATHILA4C	athila	0.060949311	14313749	14314438	+
s251	3	ATGAGPOL1	gypsy	0.061168159	14316216	14316381	C
s252	3	ATHILA2	athila	0.061422638	14318762	14318963	C
s254	3	ATGP10	gypsy	0.06330111	14337681	14337897	+
s257	3	ATHILA2	athila	0.065529143	14360157	14360318	C
s258	3	ATLANTYS2	gypsy	0.066311388	14368098	14368140	C
s260	3	ATHILA6A	athila	0.08163468	14521262	14522617	C
s263	3	ATHILA4B	athila	0.092593166	14632527	14632953	C
s264	3	ATGP10	gypsy	0.093907545	14646129	14646198	+
s265	3	ATGP8	gypsy	0.095055927	14657614	14657854	+
s266	3	ATCOPIA95	copia	0.095116967	14658121	14658577	C
s269	3	ATHILA6A	athila	0.09928982	14699925	14700784	C
s270	3	ATHILA6A	athila	0.09989793	14705610	14707429	+
s271	3	ATHILA6A	athila	0.100824239	14715745	14715960	C
s272	3	ATHILA2	athila	0.100845181	14716020	14716107	C
s278	3	ATHILA4	athila	0.107150141	14779394	14779784	C
s279	3	ATHILA2	athila	0.107221503	14779786	14780830	C
s280	3	ATHILA3	athila	0.10735435	14780832	14781948	C
s281	3	ATHILA4B	athila	0.107740535	14784924	14786151	C
s282	3	ATHILA8B	athila	0.108411471	14791471	14793124	C
s284	3	ATHILA4C	athila	0.108666347	14794847	14794884	C
s286	3	ATGP8	gypsy	0.112550728	14832843	14834115	C
s287	3	ATCOPIA63	copia	0.112934283	14837741	14837993	+
s289	3	ATCOPIA63	copia	0.113145787	14839917	14840079	+
s290	3	ATHILA2	athila	0.113263945	14840960	14841417	C
s291	3	ATHILA8A	athila	0.123105562	14939828	14940867	+
s292	3	ATHILA8A	athila	0.123346344	14942514	14943033	+
s293	3	ATHILA8B	athila	0.124975249	14959048	14959323	+
s294	3	ATHILA4C	athila	0.12654381	14974403	14975576	C
s296	3	ATHILA3	athila	0.137441853	15084098	15085487	C
s297	3	ATHILA3	athila	0.137806004	15088363	15088560	C
s298	3	ATHILA2	athila	0.139407318	15104480	15104711	+
s299	3	ATHILA2	athila	0.139507511	15105537	15105673	+
s300	3	ATHILA6A	athila	0.139580163	15106261	15106413	+
s301	3	ATGP3	gypsy	0.148618443	15197361	15197443	C
s303	3	ATLANTYS3	gypsy	0.151286802	15224042	15224532	+
s304	3	ATLANTYS3	gypsy	0.151753877	15228957	15229029	C
s305	3	ATLANTYS1	gypsy	0.158909517	15301031	15301148	+
s307	3	ATHILA3	athila	0.168280138	15394761	15395918	C
s308	3	ATHILA4D	athila	0.172652387	15438899	15439728	+
s309	3	ATHILA6A	athila	0.1763338	15476275	15477020	+
s310	3	ATCOPIA35	copia	0.181973185	15533441	15533493	+
s311	3	ATHILA5	athila	0.191425688	15628341	15629070	C
s312	3	ATHILA4B	athila	0.191658431	15630475	15631626	+
s313	3	ATGAGPOL1	gypsy	0.191957375	15633491	15634634	+
s315	3	ATCOPIA56	copia	0.193550599	15649590	15650229	+
s316	3	ATHILA4A	athila	0.19539478	15668599	15668793	C
s317	3	Katydid-At1	TRIM	0.202042404	15735628	15735720	C
s318	3	ATGAGPOL1	gypsy	0.203588931	15750703	15751809	C
s319	3	ATHILA3	athila	0.207177296	15786582	15788239	C
s320	3	ATGAGPOL1	gypsy	0.207695882	15792062	15793209	+
s321	3	ATGP9B	gypsy	0.21592889	15875419	15875755	C
s325	3	ATGP8	gypsy	0.232731913	16044339	16044956	+
s326	3	Katydid-At2	TRIM	0.232817616	16045692	16045806	+
s327	3	ATCOPIA69	copia	0.233298734	16050547	16050646	+
s328	3	ATCOPIA54	copia	0.239170316	16109725	16109786	+
s329	3	ATGP6	gypsy	0.239571687	16113362	16114237	+
s330	3	ATGP6	gypsy	0.239618285	16114246	16114292	C
s331	3	ATHILA4B	athila	0.242802253	16145750	16146948	C
s332	3	ATHILA4B-ATHILA4A	athila	0.243169134	16149890	16150089	+
s333	3	ATHILA8A	athila	0.245561328	16172738	16174279	C
s334	3	Katydid-At2	TRIM	0.246204225	16180581	16180670	+
s335	3	Katydid-At2	TRIM	0.246227351	16180827	16180890	+
s336	3	ATGP8	gypsy	0.251402489	16232961	16233040	+
s338	3	ATGP8	gypsy	0.264616154	16366074	16366195	+
s339	3	ATCOPIA95	copia	0.267475224	16394637	16395245	+
s340	3	ATHILA4C	athila	0.275723268	16477927	16478161	C
s341	3	Katydid-At1	TRIM	0.287585533	16597508	16597616	C
s342	3	ATCOPIA15	copia	0.287700366	16598658	16598780	C
s343	3	ENDOVIR1	copia	0.288769596	16609217	16609767	C
s344	3	ATCOPIA10	copia	0.298950105	16711828	16712303	C
s345	3	ATHILA4B	athila	0.302980136	16752630	16752710	C
s346	3	ATHILA4B	athila	0.303082613	16753116	16754289	C
s347	3	ATLANTYS3	gypsy	0.304878359	16771551	16772040	+
s350	3	ATCOPIA32B	copia	0.32830186	17007625	17007972	C
s351	3	ATCOPIA32B	copia	0.328812258	17012629	17013253	C
s352	3	ATCOPIA13	copia	0.335500277	17080261	17080391	C
s353	3	ATCOPIA54	copia	0.348954625	17215851	17215919	+
s354	3	ATCOPIA66	copia	0.358907055	17316029	17316292	C
s355	3	ATCOPIA35	copia	0.35893827	17316418	17316532	C
s356	3	Katydid-At3	TRIM	0.364610209	17373598	17373647	+
s357	3	ATCOPIA57	copia	0.364677401	17374241	17374358	C
s358	3	ATHILA4D	athila	0.381347527	17541677	17542841	C
s359	3	ATGP2N	gypsy	0.397857859	17708201	17709016	+
s361	3	ATCOPIA57	copia	0.400664524	17736722	17737052	C
s362	3	ATGP2N	gypsy	0.443933931	18172826	18172868	+
s364	3	ATCOPIA58	copia	0.456589409	18300082	18300632	+
s365	3	ATCOPIA96	copia	0.460837346	18343110	18343204	C
s366	3	ATCOPIA87	copia	0.484581825	18582214	18582574	+
s367	3	ATLANTYS3	gypsy	0.518855431	18927357	18927751	C
s368	3	ATCOPIA13	copia	0.540586507	19146603	19146733	+
s369	3	ATCOPIA13	copia	0.540670176	19147446	19147576	+
s371	3	ATCOPIA29	copia	0.611483633	19860922	19861059	C
s372	3	ATCOPIA45	copia	0.698544506	20738032	20738309	+
s374	3	ATCOPIA55	copia	0.740883883	21164674	21164846	C
s375	3	ATCOPIA7	copia	0.748981711	21246274	21246425	+
s376	3	ATCOPIA10	copia	0.794738245	21707304	21707433	+
s377	3	Katydid-At1	TRIM	0.810799169	21869139	21869241	C
s378	3	ATCOPIA13	copia	0.815566535	21917143	21917304	+
s379	3	ATCOPIA41	copia	0.862718338	22392077	22392351	C
s380	3	ATLANTYS3	gypsy	0.908059706	22848883	22849390	C
s381	3	ATCOPIA57	copia	0.911137922	22880078	22880224	+
s383	3	ATCOPIA35	copia	0.964880429	23421579	23421686	+
s2	4	ATGP2N	gypsy	0.983657903	49676	51320	C
s4	4	ATGP8	gypsy	0.784876452	666843	666923	C
s5	4	Katydid-At1	TRIM	0.756075806	756105	756225	+
s6	4	Katydid-At1	TRIM	0.609400161	1210825	1210894	C
s7	4	Katydid-At3	TRIM	0.609396935	1210827	1210912	+
s8	4	Katydid-At1	TRIM	0.60937629	1210898	1210969	+
s9	4	ATHILA7	athila	0.605834516	1221898	1221928	C
s10	4	ATGP3	gypsy	0.605260645	1223648	1223736	+
s11	4	Katydid-At3	TRIM	0.60159871	1235005	1235083	C
s13	4	ATGAGPOL1	gypsy	0.469848065	1642892	1644050	C
s14	4	ATGP2	gypsy	0.462144516	1666694	1668010	+
s17	4	ATHILA2	athila	0.431104516	1762691	1764461	C
s18	4	ATGP2N	gypsy	0.418881613	1800529	1802405	+
s19	4	ATGP2	gypsy	0.418391774	1802406	1803565	+
s20	4	ATHILA4C	athila	0.415082258	1812911	1813579	C
s21	4	ATHILA2	athila	0.414478065	1814550	1815686	+
s24	4	ATCOPIA34	copia	0.364036129	1971364	1971612	C
s25	4	ATCOPIA44	copia	0.363928226	1971613	1972032	+
s27	4	ATGP10	gypsy	0.350577419	2013176	2013244	C
s29	4	ATHILA4	athila	0.337976452	2051685	2052861	+
s32	4	ATCOPIA32B	copia	0.310689839	2136558	2137165	+
s33	4	ATCOPIA37	copia	0.301615968	2164856	2165125	C
s34	4	ATCOPIA42	copia	0.291585484	2196061	2196109	+
s35	4	ATCOPIA42	copia	0.26206371	2287565	2287640	C
s37	4	Katydid-At1	TRIM	0.219929516	2418170	2418267	+
s38	4	ATCOPIA1	copia	0.16335871	2593477	2593699	+
s39	4	ATCOPIA8B	copia	0.13314371	2687080	2687429	+
s40	4	ATCOPIA17	copia	0.130439032	2695561	2695717	C
s42	4	ATHILA2	athila	0.087469677	2828228	2829460	+
s45	4	ATGP5	gypsy	0.078468226	2856463	2857034	+
s46	4	ATHILA2	athila	0.068337258	2887412	2888897	C
s48	4	ATCOPIA54	copia	0.063515	2903000	2903207	C
s49	4	ATGP2N	gypsy	0.060496129	2911474	2913450	+
s51	4	ATHILA6A	athila	0.042656613	2967365	2967912	C
s53	4	ATHILA6A	athila	0.040396129	2974280	2975012	C
s54	4	ATHILA6A	athila	0.040103065	2975591	2975770	C
s56	4	ATCOPIA69	copia	0.035876774	2988705	2988859	C
s57	4	ATCOPIA69	copia	0.034462903	2993088	2993242	C
s59	4	ATHILA3	athila	0.029390968	3008119	3009657	+
s60	4	ATHILA3	athila	0.028839194	3009666	3011028	+
s61	4	ATHILA6A	athila	0.028097419	3011973	3013823	+
s62	4	ATHILA6A	athila	0.024918387	3021774	3023732	+
s65	4	ATGP2N	gypsy	0.020956452	3034948	3035122	C
s68	4	ATHILA2	athila	0.02019231	3395753	3397533	+
s69	4	ATHILA8A	athila	0.023194987	3440281	3441229	C
s70	4	ATHILA2	athila	0.023487719	3444966	3445145	+
s71	4	ATHILA2	athila	0.024102352	3453987	3454183	+
s72	4	ATHILA8A	athila	0.024355808	3457520	3458097	C
s74	4	ATHILA4A	athila	0.024593234	3461113	3461480	+
s75	4	ATHILA4C	athila	0.024646192	3461481	3462668	+
s77	4	ATHILA4B	athila	0.027292662	3500507	3501400	+
s80	4	ATLANTYS1	gypsy	0.032606398	3578904	3579130	+
s82	4	ATHILA3	athila	0.034037829	3599076	3600091	C
s85	4	ATHILA2	athila	0.034648513	3608654	3609381	C
s86	4	ATHILA2	athila	0.037280349	3647576	3647787	C
s88	4	ATGP8	gypsy	0.037458792	3650261	3650345	C
s89	4	ATHILA3	athila	0.03786258	3656069	3656401	+
s92	4	ATHILA3	athila	0.040462627	3693603	3695261	C
s94	4	ATHILA6A	athila	0.04090147	3700452	3701306	C
s96	4	ATLANTYS3	gypsy	0.042220111	3720006	3720496	+
s97	4	ATHILA4D	athila	0.042998961	3731111	3732275	+
s98	4	ATHILA4C	athila	0.043055833	3732276	3732781	C
s101	4	ATHILA4B	athila	0.044195314	3748782	3749755	C
s102	4	ATHILA4A	athila	0.044316682	3750467	3751636	+
s105	4	ATCOPIA68	copia	0.045946025	3774904	3775072	C
s106	4	ATHILA4A	athila	0.047233762	3793517	3794295	+
s107	4	ATHILA4D	athila	0.047865412	3802600	3803771	C
s108	4	ATHILA3	athila	0.048761954	3815060	3816588	C
s109	4	ATHILA4D	athila	0.051018352	3849479	3849531	+
s110	4	ATHILA4D	athila	0.051423876	3855239	3855488	+
s111	4	ATHILA8A	athila	0.052773658	3874487	3876097	C
s112	4	ATHILA4D	athila	0.053824921	3890454	3891018	+
s115	4	ATGP10	gypsy	0.056954752	3936688	3936744	C
s117	4	ATCOPIA43	copia	0.05830576	3956283	3956844	+
s118	4	ATHILA5	athila	0.059091382	3967315	3968895	+
s119	4	ATHILA5	athila	0.060161672	3983053	3984604	+
s121	4	ATGP8	gypsy	0.061179854	3998694	3998879	+
s124	4	ATHILA8A	athila	0.065244379	4058418	4058578	C
s125	4	ATHILA8B	athila	0.065862654	4067440	4067722	+
s126	4	ATHILA8B	athila	0.065950974	4068828	4068929	+
s127	4	ATHILA8B	athila	0.066025816	4069927	4070029	+
s129	4	ATGP10	gypsy	0.066349146	4074691	4074765	+
s130	4	ATHILA4B	athila	0.066394071	4074808	4075882	+
s131	4	ATGAGPOL1	gypsy	0.06987834	4126004	4127146	C
s132	4	ATHILA3	athila	0.070793805	4139928	4140120	+
s133	4	ATGP8	gypsy	0.070944579	4142172	4142306	+
s134	4	ATHILA3	athila	0.071217026	4146006	4146477	C
s136	4	ATHILA4B	athila	0.071831319	4155085	4155401	C
s137	4	ATHILA4	athila	0.071957077	4156984	4157243	C
s138	4	ATHILA4	athila	0.07204298	4158285	4158466	C
s139	4	ATHILA8B	athila	0.073771058	4183266	4184259	C
s142	4	ATHILA2	athila	0.075906055	4214262	4215993	C
s143	4	ATHILA6A	athila	0.076416847	4222113	4223150	C
s144	4	ATHILA6A	athila	0.076819376	4228090	4229000	C
s145	4	ATHILA8A	athila	0.077269383	4234369	4235943	C
s146	4	ATHILA4B	athila	0.077499219	4238039	4239026	+
s147	4	ATHILA4-ATHILA4A	athila	0.077593937	4239249	4239942	C
s150	4	ATHILA6A	athila	0.080427769	4280074	4281664	C
s151	4	ATHILA3	athila	0.080457106	4281666	4282307	+
s152	4	ATHILA4A	athila	0.081348952	4294531	4295646	C
s153	4	ATGP2N	gypsy	0.081931319	4302651	4304637	+
s154	4	ATHILA4	athila	0.082014943	4304640	4305105	+
s155	4	ATHILA4A	athila	0.082771602	4315838	4316139	+
s158	4	ATHILA6A	athila	0.087572298	4384783	4386604	C
s159	4	ATGAGPOL1	gypsy	0.090257227	4425427	4426491	C
s161	4	ATHILA6A	athila	0.090436965	4428544	4428655	+
s162	4	ATHILA4D	athila	0.090626027	4430795	4431959	C
s163	4	ATGAGPOL1	gypsy	0.093810586	4477583	4478739	+
s164	4	ATCOPIA95	copia	0.095196275	4498455	4498581	+
s165	4	ATCOPIA95	copia	0.095203898	4498583	4498677	C
s166	4	ATCOPIA45	copia	0.09540164	4501514	4501556	C
s167	4	ATLANTYS1	gypsy	0.096891917	4523396	4523461	C
s168	4	ATHILA8A	athila	0.096976085	4524624	4524706	C
s171	4	ATHILA8A	athila	0.099522391	4561974	4562171	C
s172	4	ATHILA7	athila	0.099570414	4562174	4563382	+
s173	4	ATHILA7	athila	0.099832175	4566564	4566683	+
s174	4	ATHILA8A	athila	0.099895445	4566892	4568214	C
s176	4	ATCOPIA37	copia	0.105237395	4645883	4646179	+
s177	4	Katydid-At1	TRIM	0.105512736	4650058	4650094	+
s178	4	ATCOPIA54	copia	0.107826143	4684013	4684111	C
s179	4	ATCOPIA1	copia	0.11456811	4783064	4783151	+
s180	4	ATGP8	gypsy	0.115430787	4795581	4795850	C
s182	4	ATGAGPOL1	gypsy	0.120490249	4869935	4870283	C
s183	4	ATGAGPOL1	gypsy	0.124797715	4933169	4933610	C
s184	4	ATCOPIA45	copia	0.12534826	4941355	4941600	+
s185	4	ATLANTYS2	gypsy	0.133686523	5063878	5064070	C
s187	4	ATLANTYS2	gypsy	0.134863919	5081175	5081367	C
s189	4	ATLANTYS2	gypsy	0.136041724	5098478	5098670	C
s190	4	ATLANTYS2	gypsy	0.136652238	5107447	5107639	C
s191	4	ATGP8	gypsy	0.137751865	5123168	5123721	C
s192	4	ATCOPIA69	copia	0.141347597	5176332	5176712	+
s193	4	ATHILA4	athila	0.142012363	5186065	5186511	+
s194	4	ATCOPIA95	copia	0.142346618	5191105	5191292	C
s195	4	ATCOPIA85	copia	0.144223461	5218700	5218842	+
s196	4	ATCOPIA54	copia	0.145816149	5242044	5242294	+
s197	4	ATCOPIA42	copia	0.150070009	5304359	5304965	C
s199	4	ATHILA8A	athila	0.157692624	5415844	5417446	C
s200	4	ATCOPIA44	copia	0.157937981	5420050	5420449	C
s201	4	ATCOPIA42	copia	0.171381074	5617305	5617831	+
s202	4	ATCOPIA13	copia	0.180966231	5758490	5758620	C
s203	4	ATCOPIA13	copia	0.181020313	5759285	5759414	C
s204	4	ATHILA4D	athila	0.196843384	5991779	5991830	+
s205	4	ATCOPIA42	copia	0.20366227	6091655	6092305	C
s206	4	ATCOPIA65	copia	0.206385522	6131963	6132011	C
s207	4	ATHILA8A	athila	0.213996021	6243745	6243839	C
s208	4	ATCOPIA66	copia	0.217513711	6295214	6295726	+
s210	4	Katydid-At1	TRIM	0.220932871	6345669	6345732	C
s211	4	ATCOPIA48	copia	0.232097409	6509543	6509892	+
s212	4	TAT1	gypsy	0.237856658	6594287	6594365	C
s213	4	ATCOPIA28	copia	0.24042638	6631986	6632169	+
s215	4	ATCOPIA57	copia	0.251927079	6800978	6801088	C
s216	4	ATHILA8A	athila	0.258237112	6893642	6893824	+
s217	4	ATHILA8A	athila	0.258282956	6894377	6894436	+
s218	4	TAT1	gypsy	0.282214862	7245772	7246203	+
s220	4	ATCOPIA13	copia	0.296665621	7458199	7458365	+
s221	4	ATCOPIA8B	copia	0.306391546	7600975	7601354	C
s222	4	ATHILA7	athila	0.3145013	7720272	7720336	+
s223	4	ATCOPIA65A	copia	0.31973764	7797085	7797376	+
s224	4	ATGP9B	gypsy	0.321717609	7826255	7826381	+
s225	4	ATGP9B	gypsy	0.321886353	7828734	7828860	+
s226	4	ATCOPIA66	copia	0.33400131	8006701	8006852	C
s227	4	TAT1	gypsy	0.343920246	8152342	8152647	+
s228	4	ATCOPIA18A	copia	0.348009379	8212540	8212595	C
s229	4	ATHILA8A	athila	0.351845021	8268760	8269073	C
s230	4	META1	copia	0.366943528	8490654	8490800	+
s231	4	ATCOPIA78	copia	0.369365198	8526171	8526436	+
s232	4	ATCOPIA74	copia	0.381515007	8704670	8704920	C
s233	4	ATCOPIA35	copia	0.422608092	9308455	9308523	+
s234	4	ATCOPIA54	copia	0.451770043	9736763	9737045	C
s235	4	ATCOPIA82	copia	0.463923935	9915418	9915493	+
s236	4	ATHILA4D	athila	0.466577212	9953883	9954986	C
s237	4	ATCOPIA49	copia	0.478329938	10126879	10127198	C
s241	4	ATCOPIA84	copia	0.497865922	10414077	10414110	C
s242	4	ATCOPIA3	copia	0.530236357	10889611	10889677	+
s244	4	ATCOPIA42	copia	0.539985494	11032849	11032886	C
s246	4	ATCOPIA21	copia	0.570104568	11475292	11475395	+
s248	4	ATCOPIA66	copia	0.664478973	12861767	12861808	+
s249	4	Katydid-At1	TRIM	0.691008135	13251484	13251565	C
s250	4	ATCOPIA49	copia	0.697892742	13352641	13352690	+
s251	4	ATCOPIA95	copia	0.727535942	13787902	13788399	+
s252	4	ATCOPIA13	copia	0.734443352	13889564	13889689	C
s253	4	ATCOPIA87	copia	0.747850879	14086533	14086657	C
s254	4	ATGP8	gypsy	0.759101219	14251815	14251930	C
s255	4	ATCOPIA79	copia	0.787234368	14664927	14665420	C
s257	4	ATCOPIA71	copia	0.946539692	17005429	17005592	+
s258	4	ATCOPIA72	copia	0.966116995	17293090	17293147	+
s1	5	ATCOPIA50	copia	0.998204958	21117	21246	C
s2	5	ATCOPIA95	copia	0.841656356	1868438	1868472	+
s3	5	ATCOPIA87	copia	0.787216271	2510675	2511021	C
s4	5	ATGP9B	gypsy	0.724535339	3250338	3250628	+
s5	5	ATCOPIA32B	copia	0.628218771	4387001	4387036	C
s6	5	TA1-2	copia	0.619027161	4495241	4495718	+
s7	5	ATGP9	gypsy	0.593710508	4794075	4794357	+
s9	5	ATGP9B	gypsy	0.593273517	4799166	4799579	C
s10	5	ATGP9B	gypsy	0.593234364	4799755	4799914	C
s11	5	ATGP9B	gypsy	0.52674589	5584353	5584444	+
s12	5	ATCOPIA89	copia	0.457107373	6406064	6406202	+
s15	5	ATCOPIA36	copia	0.310386398	8137311	8137570	C
s16	5	ATCOPIA70	copia	0.283390339	8455926	8456062	+
s18	5	ATHILA6A	athila	0.270635975	8605292	8606573	C
s19	5	ATHILA2	athila	0.270608051	8606736	8606914	C
s20	5	ATCOPIA35	copia	0.258760466	8746489	8746764	C
s21	5	ATCOPIA32B	copia	0.246647288	8889332	8889792	+
s22	5	Katydid-At1	TRIM	0.239421398	8974783	8974872	+
s25	5	ATCOPIA41	copia	0.213878136	9275935	9276541	C
s26	5	ATHILA7	athila	0.212787627	9288807	9289405	C
s27	5	ATCOPIA69	copia	0.180706907	9667631	9667686	+
s28	5	ATHILA4C	athila	0.161191949	9897845	9898025	+
s31	5	ATGP8	gypsy	0.148994195	10041825	10041912	C
s32	5	ATCOPIA95	copia	0.147462627	10059735	10060147	+
s33	5	ATCOPIA95	copia	0.14743089	10060191	10060440	C
s34	5	ATCOPIA95	copia	0.147392288	10060416	10061126	C
s35	5	ATHILA4B	athila	0.141594831	10128696	10129666	+
s37	5	ATGP8	gypsy	0.138435254	10166389	10166539	C
s38	5	ATCOPIA71	copia	0.135035763	10206508	10206648	C
s39	5	Katydid-At3	TRIM	0.130894534	10255362	10255527	+
s40	5	ATGP2	gypsy	0.128220678	10286704	10287288	C
s41	5	ATGP2	gypsy	0.127983983	10289497	10290081	C
s42	5	ATGP2	gypsy	0.127747288	10292290	10292874	C
s43	5	ATHILA8B	athila	0.124777924	10327478	10327763	+
s44	5	ATHILA8A	athila	0.124720297	10328273	10328328	+
s45	5	ATCOPIA57	copia	0.122308856	10356701	10356810	C
s47	5	ATCOPIA57	copia	0.1202575	10380907	10381016	+
s48	5	ATCOPIA92	copia	0.118616441	10400263	10400389	C
s51	5	ATHILA4D	athila	0.116342712	10426850	10427462	C
s52	5	ATCOPIA68	copia	0.113588051	10459622	10459700	C
s53	5	ATHILA4C	athila	0.10927911	10509961	10511052	+
s55	5	ATHILA8B	athila	0.107582797	10530490	10530556	+
s56	5	ATHILA8A	athila	0.107530339	10530987	10531297	+
s57	5	ATCOPIA56	copia	0.106419915	10544178	10544312	C
s58	5	ATCOPIA56	copia	0.106282373	10545784	10545952	C
s59	5	ATHILA4A-ATHILA4C	athila	0.10124339	10604940	10605349	C
s60	5	ATHILA6A	athila	0.099746653	10622467	10623512	+
s62	5	ATHILA6A	athila	0.099135593	10629965	10630435	+
s63	5	ATHILA6A	athila	0.098605678	10635581	10637325	+
s64	5	ATLANTYS2	gypsy	0.095413517	10673761	10674480	+
s65	5	ATCOPIA44	copia	0.094526907	10684371	10684794	C
s66	5	ATCOPIA35	copia	0.09167072	10718260	10718311	+
s67	5	ATGAGPOL1	gypsy	0.090121441	10736097	10737037	+
s69	5	ATHILA6A	athila	0.087055636	10771339	10772891	C
s71	5	ATGP8	gypsy	0.085750466	10787794	10788189	+
s72	5	ATHILA3	athila	0.083162924	10817873	10819482	C
s73	5	ATCOPIA54	copia	0.080559576	10849276	10849518	+
s77	5	ATHILA4D-ATHILA4B	athila	0.073715	10929839	10930191	+
s79	5	ATLANTYS3	gypsy	0.073329237	10934622	10934808	+
s80	5	ATHILA4B-ATHILA4A	athila	0.072004025	10949507	10950704	C
s81	5	ATHILA4B	athila	0.069730339	10977123	10977241	C
s82	5	ATHILA4B	athila	0.069501271	10979296	10980474	+
s83	5	ATHILA4	athila	0.066992288	11009233	11009749	+
s84	5	ATCOPIA44	copia	0.062061737	11067452	11067891	C
s85	5	ATHILA4B	athila	0.05874161	11106262	11107436	C
s86	5	ATHILA2	athila	0.058199788	11112906	11113291	+
s87	5	ATHILA6A	athila	0.058116271	11113569	11114314	+
s88	5	ATGP10	gypsy	0.056368305	11134822	11134886	+
s89	5	ATHILA2	athila	0.055874364	11140124	11141241	+
s94	5	ATGP2N	gypsy	0.05342839	11168575	11170515	C
s96	5	ATGP10	gypsy	0.051647881	11190421	11190689	+
s99	5	ATHILA6A	athila	0.049276314	11218173	11218906	C
s101	5	ATHILA3	athila	0.029436102	11451846	11453462	+
s102	5	ATHILA2	athila	0.028779195	11459525	11461286	+
s103	5	ATHILA2	athila	0.028217754	11466961	11467100	C
s105	5	ATHILA2	athila	0.02736928	11476388	11477697	+
s106	5	ATHILA4D	athila	0.027244449	11477919	11479112	C
s107	5	ATHILA2	athila	0.025400847	11498781	11500539	+
s109	5	ATHILA4B	athila	0.024557966	11509979	11510453	+
s110	5	ATHILA6A	athila	0.023186992	11525922	11526865	+
s111	5	ATHILA4B	athila	0.02309572	11526866	11528075	+
s112	5	ATHILA6A	athila	0.023011907	11528076	11528843	+
s114	5	ATGP2N	gypsy	0.020369492	11559533	11559747	C
s116	5	ATHILA6A	athila	0.020076949	11562711	11563473	+
s117	5	ATHILA6A	athila	0.016358856	11606178	11607753	+
s120	5	ATCOPIA35	copia	0.014044237	11634178	11634378	+
s121	5	ATHILA4C	athila	0.013927415	11635071	11636242	C
s123	5	ATCOPIA35	copia	0.012997034	11646539	11646731	+
s124	5	ATHILA4C	athila	0.012880042	11647441	11648590	C
s125	5	ATHILA6A	athila	0.012263699	11985522	11987107	+
s126	5	ATHILA6A	athila	0.012897142	11995156	11996720	+
s127	5	ATHILA4B	athila	0.01594917	12041695	12042916	C
s129	5	ATHILA6A	athila	0.017063513	12058333	12060137	+
s132	5	ATHILA4C	athila	0.018920993	12087425	12087484	+
s134	5	ATHILA6A	athila	0.020954252	12117372	12119317	C
s135	5	ATHILA6A	athila	0.021919836	12132799	12133229	+
s137	5	ATHILA6A	athila	0.022283835	12137920	12138643	+
s138	5	ATHILA2	athila	0.022344918	12138640	12140304	C
s139	5	ATHILA2	athila	0.022400933	12140305	12140341	+
s140	5	ATHILA3	athila	0.02258392	12142748	12143458	+
s141	5	ATHILA4D	athila	0.023835767	12161553	12162690	+
s142	5	ATHILA4B	athila	0.024021419	12164355	12165529	+
s145	5	ATHILA6A	athila	0.025806856	12190526	12192153	+
s147	5	ATHILA2	athila	0.028809517	12237595	12237774	+
s150	5	ATHILA8A	athila	0.030124685	12257630	12257700	+
s151	5	ATHILA8A	athila	0.030500302	12263211	12263532	+
s152	5	ATGP2N	gypsy	0.030717746	12265669	12267681	+
s154	5	ATCOPIA42	copia	0.032961506	12300738	12300788	+
s156	5	ATGP10	gypsy	0.034314588	12321288	12321351	+
s162	5	ATHILA4B	athila	0.03892016	12390685	12391893	C
s165	5	ATHILA8B	athila	0.039786352	12404386	12404511	C
s166	5	ATHILA4B	athila	0.046864976	12511515	12512464	+
s167	5	ATHILA8A	athila	0.04699886	12512733	12514100	C
s168	5	ATGP10	gypsy	0.047015184	12514200	12514343	+
s171	5	ATCOPIA55	copia	0.057221269	12669171	12669481	C
s173	5	ATHILA6A	athila	0.057938241	12679613	12680824	C
s174	5	ATLANTYS1	gypsy	0.058091048	12682282	12682798	C
s177	5	ATGP8	gypsy	0.064183256	12774679	12775151	+
s179	5	ATHILA6A	athila	0.06686931	12815018	12816787	+
s181	5	ATHILA4	athila	0.072844551	12906269	12907092	+
s182	5	ATGP8	gypsy	0.07323896	12912657	12912688	+
s184	5	ATHILA6A	athila	0.075422953	12945563	12945937	C
s185	5	ATHILA6A	athila	0.075610745	12947195	12948811	C
s189	5	ATHILA6A	athila	0.077163433	12971638	12972374	+
s190	5	ATGP10	gypsy	0.077997965	12984941	12985005	C
s191	5	ATHILA3	athila	0.08125842	13034130	13034884	C
s192	5	ATHILA3	athila	0.083098588	13061652	13063275	+
s194	5	ATHILA4C	athila	0.08388158	13073867	13074851	+
s195	5	ATHILA6A	athila	0.084455191	13082749	13083398	+
s196	5	ATHILA4C	athila	0.087816157	13134023	13134246	+
s197	5	ATHILA4C	athila	0.087833962	13134259	13134551	C
s198	5	ATHILA4C	athila	0.087846732	13134549	13134649	+
s199	5	ATHILA4A	athila	0.088646114	13146155	13147332	C
s200	5	ATCOPIA35	copia	0.088689327	13147333	13147467	+
s201	5	ATHILA2	athila	0.088937478	13150324	13152016	C
s203	5	ATHILA4D	athila	0.090291942	13171569	13171926	C
s204	5	ATHILA8B	athila	0.090349273	13172378	13172672	+
s207	5	ATHILA4B	athila	0.094919103	13241656	13242434	+
s208	5	ATHILA6A	athila	0.097304184	13277400	13279160	C
s209	5	ATHILA6A	athila	0.097944572	13287129	13288889	C
s210	5	ATHILA3	athila	0.100509809	13326825	13327137	+
s211	5	ATGAGPOL1	gypsy	0.104520477	13387608	13388217	C
s214	5	ATHILA4D	athila	0.116653583	13571761	13572725	+
s215	5	ATHILA5	athila	0.121346897	13642786	13644305	+
s216	5	ATGAGPOL1	gypsy	0.12329169	13672664	13673519	C
s217	5	ATGAGPOL1	gypsy	0.13294921	13819224	13820400	C
s218	5	ATGP8	gypsy	0.133355434	13825782	13826185	+
s219	5	ATGP10	gypsy	0.133439194	13827214	13827298	+
s220	5	ATHILA4A	athila	0.142244969	13959396	13961053	C
s221	5	ATGP8	gypsy	0.144113771	13989008	13989848	+
s222	5	ATHILA7	athila	0.146690329	14028525	14028619	+
s223	5	Katydid-At3	TRIM	0.147057126	14034119	14034170	C
s224	5	ATCOPIA11	copia	0.147551025	14041627	14041669	C
s225	5	Katydid-At1	TRIM	0.161702252	14256581	14256696	+
s226	5	ATHILA8A	athila	0.162881562	14273752	14275358	+
s227	5	ATCOPIA95	copia	0.16479769	14303642	14303689	+
s229	5	ATHILA4D	athila	0.165567781	14315192	14315538	C
s230	5	ATHILA4D	athila	0.166902235	14335278	14335999	C
s231	5	ATHILA4	athila	0.182993088	14580025	14580168	C
s233	5	ATLANTYS2	gypsy	0.191213997	14704899	14705084	+
s234	5	ATHILA8A	athila	0.197296628	14797125	14797430	C
s235	5	Katydid-At1	TRIM	0.205760686	14925944	14926036	C
s236	5	ATLANTYS1	gypsy	0.209908692	14988966	14989050	C
s237	5	ATHILA4D	athila	0.209951444	14989563	14989752	+
s238	5	Katydid-At1	TRIM	0.214893205	15064677	15064792	+
s239	5	ATGAGPOL1	gypsy	0.215747351	15077666	15077756	C
s240	5	ATCOPIA42	copia	0.21693772	15095771	15095820	+
s242	5	ATHILA4C	athila	0.217472758	15103757	15104091	+
s243	5	Katydid-At2	TRIM	0.218582132	15120719	15120837	C
s244	5	ATCOPIA35	copia	0.221490008	15164819	15165092	+
s245	5	ATCOPIA41	copia	0.230899311	15307611	15308199	+
s246	5	ATCOPIA81	copia	0.236256577	15389226	15389363	C
s248	5	ATCOPIA37	copia	0.237481535	15407762	15408047	C
s249	5	ATCOPIA32	copia	0.250374925	15603692	15603879	C
s250	5	ATCOPIA69	copia	0.25128897	15617474	15617870	C
s251	5	ATCOPIA65	copia	0.257854278	15717269	15717560	+
s252	5	ATCOPIA66	copia	0.260527859	15757819	15758063	C
s255	5	ATLANTYS2	gypsy	0.268091826	15872854	15873040	+
s256	5	ATCOPIA62	copia	0.320002431	16661552	16661631	C
s257	5	ATGP8	gypsy	0.32460955	16731483	16731686	+
s258	5	ATCOPIA13	copia	0.338247361	16938697	16938853	+
s259	5	ATHILA7	athila	0.339051811	16950674	16951319	C
s260	5	ATHILA7	athila	0.34538832	17047110	17047416	C
s261	5	ATCOPIA84	copia	0.34693492	17070738	17070781	+
s262	5	ATCOPIA79	copia	0.35224736	17151227	17151709	+
s263	5	ATGAGPOL1	gypsy	0.353059709	17163679	17163940	+
s264	5	ATGAGPOL1	gypsy	0.353078995	17163947	17164258	C
s265	5	ATGAGPOL1	gypsy	0.357209361	17226687	17227018	+
s266	5	ATCOPIA77	copia	0.378757201	17554131	17554299	+
s267	5	ATCOPIA35	copia	0.394076186	17786812	17787081	C
s269	5	ATCOPIA25	copia	0.400717946	17887675	17888026	C
s270	5	ATCOPIA82	copia	0.401958373	17906440	17906951	+
s271	5	ATCOPIA42	copia	0.411996841	18059165	18059242	C
s272	5	ATCOPIA96	copia	0.419740734	18176788	18176915	+
s273	5	ATCOPIA45	copia	0.42268376	18221446	18221680	C
s275	5	ATHILA4D	athila	0.429562086	18325706	18326416	C
s276	5	ATHILA3	athila	0.465699762	18875051	18875104	+
s277	5	Katydid-At3	TRIM	0.468566993	18918563	18918712	C
s279	5	ATCOPIA42	copia	0.507534216	19510219	19510981	+
s280	5	ATHILA8A	athila	0.5109405	19562258	19562524	+
s281	5	ATGP8	gypsy	0.524743822	19772044	19772148	C
s282	5	ATGP6	gypsy	0.54309127	20050404	20051270	C
s283	5	ATCOPIA11	copia	0.554662778	20226565	20226706	C
s284	5	ATCOPIA22	copia	0.563350929	20358576	20358682	C
s285	5	ATHILA7	athila	0.567241734	20417674	20417805	+
s286	5	ATHILA7	athila	0.567695844	20424554	20424723	+
s287	5	Katydid-At1	TRIM	0.616063155	21159405	21159499	C
s288	5	ATCOPIA68	copia	0.628368717	21346381	21346424	+
s290	5	ATCOPIA61	copia	0.655222382	21754341	21754405	C
s291	5	ATCOPIA13	copia	0.66027071	21831039	21831099	+
s292	5	ATCOPIA13	copia	0.660323894	21831812	21831942	+
s294	5	Katydid-At2	TRIM	0.695947068	22373022	22373132	+
s295	5	ATHILA7	athila	0.790520635	23809856	23809889	+
s296	5	ATCOPIA95	copia	0.839875581	24559671	24559710	+
s297	5	Katydid-At1	TRIM	0.867737418	24982920	24983035	+
s298	5	ATCOPIA76	copia	0.963080056	26431367	26431547	C
s299	5	TAT1	gypsy	0.963100297	26431548	26431981	C
s300	5	ATCOPIA32B	copia	0.963119188	26431982	26432121	C
s301	5	ATCOPIA32	copia	0.963141502	26432355	26432426	C
s302	5	ATCOPIA61	copia	0.994502795	26908810	26908875	+
