# Supplementary material for: Insertion bias and purifying selection of retrotransposons in the Arabidopsis thaliana genome
Source: Genome Biol. 2004 Sep 29;5(10):R79. doi: 10.1186/gb-2004-5-10-r79 (PMC545599; doi:10.1186/gb-2004-5-10-r79)
Supplement: Additional data file 4 — A file describing the data fields in Additional data file 3 [file gb-2004-5-10-r79-s4.read]

****     DATASET: solo_LTRs.csv     *****		author: Vini Pereira

Comma-delimited text file dataset of solo-LTRs
retrieved from the Arabidopsis thaliana genome sequence with Perl script LTRminer.
(Truncated elements are included in the dataset).

Fields:

1. id : 				unique identifier for the retrieved solo-LTR

2. chromosome:			A. thaliana chromosome number into which the element is inserted

3. RU.family:			"family" to which the element belongs according to the RepBase Update classification

4. superfamily: 		elements were classified into 4 superfamilies - 'Athila', 'Gypsy-like', 'Copia-like', and 'TRIM'

5. rel.dist.centromere:	distance (in number of base pairs) between the element and the estimated centromere centre,
						divided by the length of the chromosome arm in which the element is inserted

6. start:				coordinate (in number of base pairs along the forward strand of the respective MIPS chromosome sequence)
						of the 5' [3'] end of an LTR oriented along the forward [reverse] strand

7. end:					coordinate (in number of base pairs along the forward strand of the respective MIPS chromosome sequence)
						of the 3' [5'] end of an LTR oriented along the forward [reverse] strand

8.orientation:			'+' denotes the forward strand and 'C' the reverse strand
