# Supplementary material for: Insertion bias and purifying selection of retrotransposons in the Arabidopsis thaliana genome
Source: Genome Biol. 2004 Sep 29;5(10):R79. doi: 10.1186/gb-2004-5-10-r79 (PMC545599; doi:10.1186/gb-2004-5-10-r79)
Supplement: Additional data file 5 — The Perl script LTR_MINER, used to de-fragment sequence similarity hits to LTR-retrotransposons, and identify complete and solo-LTR elements [file gb-2004-5-10-r79-s5.pl]

#!/usr/bin/perl -w


###################     LTRminer     ###################		author: Vini Pereira


###################
# Mine RepeatMasked chromosome .out file for complete LTR-retrotransposons and solo-LTRs,
# and save LTR sequences in separate files (fasta format).
# Takes two command line arguments. First is the chromosome number being analysed; second is the
# path to the RepeatMasker output for the given chromosome.

use strict;
use Getopt::Long;

my $LTRpairSearchRange = 30000;  		# Max distance in base pairs considered by the LTR pairing algorithm
my $maxLTRfragmentGap = 550;  			# Max tolerated LTR fragment overlap/gap in base pairs
my $boundaryTolerance = 20;      		# Discrepancy (in num of bases) tolerated when dealing sequence boundaries
my $minDistanceToSoloLTR = 5000;		# Minimum distance between an unpaired LTR and the nearest internal region of same family and orientation
										# necessary for such an unpaired LTR to be classified as a 'solo' LTR

my ($script) = ($0 =~ m|([^/]*)$|);
my $version = "04/06/2004";
my $USAGE = "USAGE: $script [-options] <chromosome number> <RepeatMasker output file> <FASTA or MIPS chromosome sequence file>
options:
	-h			(-help)		print options
	-v 			(-version)	print version of this script
";

#options list
my ($opt_v,$opt_h)=(0,0);

# get the supplied command line options, and set flags
&GetOptions('v|version'=>\$opt_v, 'h|help'=>\$opt_h);

if ($#ARGV == -1 && !($opt_h|$opt_v) ) {
    print "Required command line arguments: chromosome number, RepeatMasker output file, FASTA or MIPS chromosome sequence file.\n\n";
    die $USAGE;
}
if ($opt_h) {
	print $USAGE;
	exit;
}
if ($opt_v) {
	print "version $version\n";
	exit;
}

# get command line arguments
my $chr = $ARGV[0];						# chromosome number
my $chromoID = $ARGV[0];				# chromosome sequence ID
my $RM_file = $ARGV[1];					# input file 1 (RepeatMasker output)
my $MIPSchromoDNAfile = $ARGV[2];	# input file 2 (MIPS chromosome sequence file)

my $outPath=$ENV{'PWD'};									# set output path to current directory
# append current directory path to input file only if necessary
$RM_file = $outPath."/".$RM_file if ($RM_file!~/\w+.*\//);
$MIPSchromoDNAfile = $outPath."/".$MIPSchromoDNAfile if ($MIPSchromoDNAfile!~/\w+.*\//);

my $pairs_outfile = ">".$outPath."/LTRs/".$chr.".LTR";				# will store info on paired LTRs (complete elements)
my $solos_outfile = ">".$outPath."/LTRs/".$chr.".LTRsolos";			# will store info on solo LTRs
my $LTRrecordFile = ">".$outPath."/LTRs/".$chr.".record";
my $FASTAFilePath = $outPath;

my $chromosomeSequence;  # this will store the entire chromosome sequence

my $MIPS = *MIPS;		# MIPS chromosome DNA sequence file handle
my $RM = *RM;    		# input file handle (for the RepeatMasker output file)
my $PAIRS = *PAIRS;     # output file handle for saving info on paired LTRs
my $SOLO = *SOLO;       # output file handle for saving info on solo LTRs
my $RECORD = *RECORD;  	# handle $LTRrecordFile

# check whether the directory structure to which LTR-pair and solo files will be saved already exists, and if not create it
$FASTAFilePath = createDirectory($FASTAFilePath, "LTRs");
createDirectory($FASTAFilePath, "solo");
my $pairDirectory = createDirectory($FASTAFilePath, "pairs");
createDirectory($pairDirectory, "internal");
# createDirectory($pairDirectory, "interrupted");

open (MIPS, "<".$MIPSchromoDNAfile) || die "can't open file: $!";
open (RM, "<".$RM_file) || die "can't open file: $!";
open (PAIRS, $pairs_outfile) || die "can't open file: $!";
open (SOLO, $solos_outfile) || die "can't open file: $!";
open (RECORD, $LTRrecordFile) || die "can't open file: $!";

# read in entire chromosome sequence from MIPS or fasta file
my $temp=<MIPS>;
close(MIPS) || die "can't close file: $!";
if ($temp!~/^>/) {		# assume it's a MIPS pseudomolecule file
	# count the number of lines in the MIPS file (assuming line terminator is "\n")
	my $numLines = 0;
	open (MIPS, $MIPSchromoDNAfile) || die "can't open file: $!";
	$numLines += tr/\n/\n/ while sysread($MIPS, $_, 2 ** 16);
	# close and re-open file handle
	close (MIPS) || die "can't close file: $!";
	open (MIPS, $MIPSchromoDNAfile) || die "can't open file: $!";
	# get chromosome sequence
	my @coordRange;
	($chromosomeSequence,@coordRange) = getSequenceFromMIPSchromo($MIPS, $numLines);
}
else {				# assume it's a fasta file
	open (MIPS, $MIPSchromoDNAfile) || die "can't open file: $!";
	$chromosomeSequence = getFASTAseq($MIPS);
}

# parse RepeatMasker (RM) output to create records of all (fragments of) LTR-elements found
my @record;  # Will hold the record of each element in the RepeatMasker output file ;
	     # a record typically holds information on (a fragment of) the LTR or internal region of
	     # an LTR retrotransposon. The ten record fields are:
	     # "score" (alignment score to ref sequence), "divergenceFromRef",
	     # "chromoStart" (chromosome coordinate of the start of the match to ref seq),
	     # "chromoEnd", "orientation" (strand orientation), "refName" (name of matching
	     # ref seq), "refStart" (start coord of ref seq match), "refEnd",
	     # "leftAfterRefEnd" (no.bases left in ref seq after match), and "id".
@record = getRecordsfromRMoutput( $RM,$chr );


# Info on each LTR pair is output to file $chromoID.LTRpairs on a separate line. The sequence of values on each line corresponds to:
# pair id,chromosome#,family name(s),div from ref 1,div from ref 2,start1,end1,start2,end2,rec#1,rec#2,
# numLTRfrags1,-2,numInternalFrags, score1,-2, orientation.
# output header line containing field names
print PAIRS "id,chromo,family,superfamily,distCen,div1,div2,start1,end1,start2,end2,rec1,rec2,frags1,frags2,intFrags,score1,score2,orientation\n";

# Info on each solo LTR is output to file $chromoID.LTRpairs on a separate line. The sequence of values on each line corresponds to:
# solo id,chromosome#,family name(s),div from ref ,start,end,rec#, numLTRfrags, score, orientation.
# output header line containing field names
print SOLO "id,chromo,family,superfamily,distCen,div,start,end,rec,frags,score,orientation\n";


# get corresponding pairs of LTR sequences from the records
my @LTRstatistics = getLTRs(\$chromosomeSequence, $PAIRS, $SOLO, $RECORD, $FASTAFilePath, $LTRpairSearchRange,
							$maxLTRfragmentGap, $boundaryTolerance, $minDistanceToSoloLTR, $chromoID, \@record);


#print $RECORD "\n total number of LTR records = $LTRstatistics[0] \n";
print $RECORD "number of UNINTERRUPTED ELEMENTS = $LTRstatistics[1] \n";
print $RECORD "number of INTERRUPTED ELEMENTS = $LTRstatistics[2] \n";
print $RECORD "number of solo LTRs = $LTRstatistics[3] \n";

close (MIPS) || die "can't close file: $!";
close (RM) || die "can't close file: $!";
close (PAIRS) || die "can't close file: $!";
close (SOLO) || die "can't close file: $!";
close (RECORD) || die "can't close file: $!";
#################################################   end of script main  ##############


###################
# Takes a path and a name for a new directory to be created in that path, if the directory doesn't exist yet. Returns the path to the
# new directory.

sub createDirectory {
	my($path, $dirName) = @_;
	chdir $path;
	return $path."/".$dirName if ( chdir $dirName );										# directory already exists
	mkdir $dirName, 0755 or die "can't create directory $path : $! \n";			# create directory if it doesn't
	return $path."/".$dirName;
}


###################
# Takes a filehandle for an open FASTA chromosome sequence file.
# Returns the sequence (excluding 'new line' characters).
# NOTE: when the end of the input file has been reached the function will return zero!

sub getFASTAseq {
	my($SEQ,$numLines) = @_;
 	my $sequence;
  	my $initialCoord;
  	my $numNucleotides;
 	my $lineCounter;

 	<$SEQ>;		# read FASTA id line
  	while (defined ($_=<$SEQ>)) {
		chomp;
		$sequence .= $_;
     }
		return $sequence;
}


###################
# Takes a filehandle for an open MIPS chromosome file, and a number of lines.
# Returns a 3-element list consisting of:
# a) sequence (excluding 'new line' characters) from the specified number of lines
# (starting from current input file position);
# b) initial chromosome coordinate for the sequence;
# c) end chromosome coordinate for the sequence.
# NOTE: when the end of the input file has been reached the function will return zero!

sub getSequenceFromMIPSchromo {
	my($MIPS,$numLines) = @_;
 	my $sequence;
  	my $initialCoord;
  	my $numNucleotides;
 	my $lineCounter;

  	if (defined ($_=<$MIPS>)) {

		$lineCounter = 1;
  		# get initial coordinate and sequence
   		($initialCoord,$sequence) = /(\d+)\s*([a-zA-Z]+)\n/;
    		$numNucleotides = length($sequence);

     		# get remaining sequence and number of nucleotides
			while ( ($lineCounter < $numLines) && defined ($_=<$MIPS>) ) {
			$lineCounter++;
  			/[a-zA-Z]+/;
	 		$numNucleotides += length($&);
  			$sequence .= $&;
     	  	}
		return ($sequence,$initialCoord,$initialCoord+$numNucleotides-1);
	}
	return 0;  # if end of input file has been reached
 }


###################
# Reads records from the RepeatMasker output file (1 record per line),
# returns array of processed records. Returned records contain

sub getRecordsfromRMoutput {
	# argument is a file handle to a RepeatMasker output (.out) file
	my($RM,$chromo) = @_;
	my @record;

	# discard first three lines of the RM output file
	<$RM>; <$RM>; <$RM>;

	while ( defined ($_=<$RM>) ) {

		# get all record fields (separated by spaces) from RM output file
		my @field = split (/\s+/, $_);
		shift( @field ) if ($field[0] !~ /\w/ );  # remove first (0) field if it's empty

		# $field[4] contains coordinates of chromosome chunk. Discard end coordinate:
		$field[4] =~ s/(\d+)::\d+/$1/;

		# $field[11] (C strand) or $field[13] (+ strand) contains number of bases left in repeat seq after end of match;
		# it is read in with enclosing parentheses, removed below:
		( $field[8] eq "C" ? $field[11] : $field[13] ) =~ s/\((\d+)\)/$1/;

		my $superfamily;
		$field[10] =~ /LTR\/(w+)/;
		my $temp=$field[10];
		$superfamily = "gypsy" if ($temp =~ /Gypsy/i);
		$superfamily = "copia" if ($temp =~ /copia/i);
		$superfamily = "TRIM" if ($temp =~ /trim/i);
		$superfamily = "athila" if ($field[9] =~ /athila/i);

		my $chromoStart = $field[4] + $field[5] - 1;
		my $chromoEnd = $field[4] + $field[6] - 1;
		my $distCen = getDistFromCentromere($chromo,($chromoStart+$chromoEnd)/2);

		# create new record to replace old
		push @record, {	"score"				=> $field[0],   	# score of match to reference element
						"divergenceFromRef"	=> $field[1],   	# percent divergence from ref element
						"chromoStart"		=> $chromoStart,	# start chromo coordinate of match
						"chromoEnd"	 		=> $chromoEnd,  	# end chromo coordinate of match
						"orientation"		=> $field[8],		# strand orientation
						"refName"			=> $field[9],   	# name of matching reference sequence
						"refStart"			=> $field[8] eq "C" ? $field[13] : $field[11], # start coord of reference match
						"refEnd"			=> $field[12], 	# end coord of reference match
						"leftAfterRefEnd"	=> $field[8] eq "C" ? $field[11] : $field[13], # no.bases left in ref seq after match
						"id"				=> 0,					# id numbers will be assigned to identified elements flanked by LTRs
						"superfamily"		=> $superfamily,
						"distCen"			=> $distCen,

			      };
	}
	return @record;
}


###################
# Computes relative distance from centromere
# First arg is a chromosome number, second a chromosomal coordinate

sub getDistFromCentromere {
	my ($chr,$coord) = @_;
	my @centromereCoord = (14700000,3700000,13700000,3100000,11800000);		# in bp
	my @chromoLength = (30136242,19847292,23775479,17790890,26992358);		# in bp

	return ($coord - $centromereCoord[$chr-1] < 0) ? ($centromereCoord[$chr-1]-$coord)/$centromereCoord[$chr-1] :
													 ($coord-$centromereCoord[$chr-1])/($chromoLength[$chr-1]-$centromereCoord[$chr-1]);
}


###################
# Searches records for corresponding pairs of LTR sequences and saves each pair in
# a separate fastA file. Records contain 10 fields:
# "score" (alignment score to ref sequence), "divergenceFromRef",
# "chromoStart" (chromosome coordinate of the start of the match to ref seq),
# "chromoEnd", "orientation" (strand orientation), "refName" (name of matching
# ref seq), "refStart" (start coord of ref seq match), "refEnd",
# "leftAfterRefEnd" (no.bases left in ref seq after match), and "id".

sub getLTRs {
	# The last argument is a reference to the array of (references to) all records (hashes);
	# first is a reference to the entire chromosome sequence; second the file handle for saving info
	# on solo LTRs. Third the file handle for saving info on LTR pairs. Fourth the
	# LTR records file handle. Fifth the path to the output files to contain the sequences of the LTR
	# pairs found. Sixth is the max distance the algorithm will search for the pair of any given LTR
	# sequence; 7th is the max tolerated LTR fragment overlap/gap in base pairs; 8th is the max
	# discrepancy (in num of bases) tolerated when dealing with sequence boundaries. 9th is the
	# minimum distance between an unpaired LTR and nearest internal region of same family and
	# orientation necessary for such an LTR to be classified as 'solo'; 10th is the chromosome id (number).

	my($chromoSeq_, $PAIRS, $SOLO, $RECORD, $FASTAFilePath, $LTRpairSearchRange, $maxLTRfragmentGap,
		$boundaryTolerance, $minDistanceToSoloLTR, $chromoID, $record_) = @_;
	my $numProcessedLTRrecords = 0;
	my @LTRrecord;  	# stores record numbers of all LTR-sequence records, and a flag value that informs whether
			      	# this LTR sequence has been paired ('u' for unpaired, the pair# for paired, or (temporarily)
				 	# 'f' for consecutive records that are fragments of the same LTR), in the array form:
			      	# [record number, flag].
	my $numLTRrecords;

	# store LTR-records
	for (my $recordNum = 0; $recordNum < scalar(@record); $recordNum++) {
		if ( $record_->[$recordNum]->{"refName"} =~ /LTR/i ) { # LTR sequence!
			push @LTRrecord, [$recordNum, 0];
		}
	}
	$numLTRrecords = scalar(@LTRrecord);

	# label LTR sequences which correspond to more than one record
	my $count = 0;
	for (my $ltr = 1; $ltr < scalar(@LTRrecord); $ltr++) {
		$count++;
		my $refLength = $record_->[$LTRrecord[$ltr-1][0]]->{"refEnd"} +
				  		$record_->[$LTRrecord[$ltr-1][0]]->{"leftAfterRefEnd"};
		my $length = $record_->[$LTRrecord[$ltr-1][0]]->{"chromoEnd"} -
					$record_->[$LTRrecord[$ltr-1][0]]->{"chromoStart"} + 1 +
					$record_->[$LTRrecord[$ltr][0]]->{"chromoEnd"} -
			  	  	$record_->[$LTRrecord[$ltr][0]]->{"chromoStart"} + 1;
		while ( sameLTR(\@LTRrecord, $record_, $maxLTRfragmentGap, $ltr-1, $ltr) &&
				$length <= $refLength + $boundaryTolerance) {
			# flag current LTR-records as fragments
			$LTRrecord[$ltr-1][1] = "f".$count;
			$LTRrecord[$ltr][1] = "f".$count;
			$ltr++;
			$length += $record_->[$LTRrecord[$ltr][0]]->{"chromoEnd"} - $record_->[$LTRrecord[$ltr][0]]->{"chromoStart"} + 1;
		}
	}

	# find all LTR pairs in complete, uninterrupted elements
	my $uninterruptedElementCounter = 0;

	GET_UNINTERRUPTED: for (my $ltr = 1; $ltr < scalar(@LTRrecord); $ltr++) {
		my $LTR1 = $ltr - 1;
		my $LTR2 = $ltr;

		# check if LTRs are akin and flank akin internal region (uninterrupted element)
		if ( uninterruptedElement($LTR1, $LTR2, \@LTRrecord, $record_, $maxLTRfragmentGap) ) { # pair found

			# but check possibility of (1 level of) nested insertion of a complete element of the same family
			# get outermost record if LTR2 corresponds to more than one record
			my $outerLTR2 = getLastFragment($LTR2, \@LTRrecord);
			my $LTR3 = $outerLTR2 + 1;
			if ( $LTR3 < scalar(@LTRrecord) && !$record_->[ $LTRrecord[$LTR3][0] ]->{"id"} &&
			     uninterruptedElement($outerLTR2, $LTR3, \@LTRrecord, $record_, $maxLTRfragmentGap) ) { # another pair
				# check if second LTR interrupts previous internal region
				if ( interruption($LTRrecord[$LTR2][0], $record_, $boundaryTolerance) ) { # second pair belong to same element
					# process and save this pair
					$uninterruptedElementCounter++;
					$numProcessedLTRrecords += processPair($outerLTR2, $LTR3, \@LTRrecord, $record_,
						'u'.$uninterruptedElementCounter, $chromoID, $chromoSeq_, $FASTAFilePath, $PAIRS);
					next GET_UNINTERRUPTED;
				}
			}
		# no ajacent, uninterrupted insertion of another similar element
		# process and save this pair
		$uninterruptedElementCounter++;
		$numProcessedLTRrecords += processPair($LTR1, $LTR2, \@LTRrecord, $record_,
			'u'.$uninterruptedElementCounter, $chromoID, $chromoSeq_, $FASTAFilePath, $PAIRS);
		}
	}		# end of GET_UNINTERRUPTED


	# find LTR pairs in interrupted elements, and unpaired LTRs
	my $loneLTRcounter = 0;
	my $interruptedElementCounter = 0;
	# get the indices of first two unprocessed LTR-records
	my($LTR1,$LTR2) = get2UnprocessedLTRindices(\@LTRrecord, $numLTRrecords, $record_, $boundaryTolerance);

	GET_INTERRUPTED: until ( $numProcessedLTRrecords eq scalar(@LTRrecord) ) {

		if ( $LTR2 eq -1 ) {            # exit if all LTR records have been tested
			$loneLTRcounter++;
			$numProcessedLTRrecords += processSingle($LTR1, \@LTRrecord, $record_, 's'.$loneLTRcounter, $minDistanceToSoloLTR, $FASTAFilePath, $chromoSeq_, $SOLO);
			last GET_INTERRUPTED;
		}

		my $LTRrec1 = $LTRrecord[$LTR1][0];
		my $LTRrec2 = $LTRrecord[$LTR2][0];

		# check if distance between LTRs is within pairing range
		if ( ($record_->[$LTRrec2]->{"chromoStart"} - $record_->[$LTRrec1]->{"chromoEnd"}) <= $LTRpairSearchRange ) { # within range

			# check if LTRs could flank an interrupted element
			if ( interruptedElement($LTR1, $LTR2, \@LTRrecord, $record_, $maxLTRfragmentGap, $LTRpairSearchRange) ) {  # possibly a pair!

				# but check for the presence of a similar LTR pair within the putative pair
				for (my $ltr = $LTR2-1; $ltr > $LTR1; $ltr--) {
					my $ltrRec = $LTRrecord[$ltr][0];
					if ( interruptedElement($ltr, $LTR2, \@LTRrecord, $record_, $maxLTRfragmentGap, $LTRpairSearchRange) ) {
						# found pair inside previous putative pair
						$interruptedElementCounter++;
						# process and save this pair
						$numProcessedLTRrecords +=
							processPair($ltr, $LTR2, \@LTRrecord, $record_,'i'.$interruptedElementCounter,
										$chromoID, $chromoSeq_, $FASTAFilePath, $PAIRS);
						# try to match yet another LTR to LTR1
						$LTR2 = get1UnprocessedLTRindex(\@LTRrecord, $numLTRrecords, $record_, $LTR2+1);
						next GET_INTERRUPTED;
					}
				}

				# Before we process LTRs 1 and 2 as an interrupted pair further check if there
				# isn't a better pairing match between LTR2 and the next LTR of the same family:
				# get outermost record if LTR2 corresponds to more than one record
				my $outerLTR2 = getLastFragment($LTR2, \@LTRrecord);
				my $outerLTR2rec = $LTRrecord[$outerLTR2][0];
				if ( $outerLTR2 < $numLTRrecords-1 ) {
					my $LTR3 = get1UnprocessedLTRindex(\@LTRrecord, $numLTRrecords, $record_, $outerLTR2+1);
					my $LTRrec3 = $LTRrecord[$LTR3][0];
					until ( $LTR3 eq -1 || $LTR3 eq $numLTRrecords-1 ||
						(!$record_->[$LTRrec3]->{"id"} && LTRnameAndOrientationMatch($outerLTR2rec, $LTRrec3, $record_) ) ) {
						$LTR3 = get1UnprocessedLTRindex(\@LTRrecord, $numLTRrecords, $record_, $LTR3+1);
						$LTRrec3 = $LTRrecord[$LTR3][0];
					}
					if ( interruptedElement($outerLTR2, $LTR3, \@LTRrecord, $record_, $maxLTRfragmentGap, $LTRpairSearchRange) ) {  # 2 and 3 possibly a pair!
						# name identity if the first criterion for deciding which is the most likely pair:
						my $name1 = $record_->[$LTRrec1]->{"refName"};
						my $name2 = $record_->[$LTRrec2]->{"refName"};
						my $name2outer = $record_->[$outerLTR2rec]->{"refName"};
						my $name3 = $record_->[$LTRrec3]->{"refName"};
						if ( $name2outer eq $name3 && $name1 ne $name2 ) {
							# process and save this pair
							$interruptedElementCounter++;
							$numProcessedLTRrecords +=
							processPair($outerLTR2, $LTR3, \@LTRrecord, $record_, 'i'.$interruptedElementCounter,
										$chromoID, $chromoSeq_, $FASTAFilePath, $PAIRS);
							# try to match yet another LTR to LTR1
							$LTR2 = get1UnprocessedLTRindex(\@LTRrecord, $numLTRrecords, $record_, $LTR3+1);
							next GET_INTERRUPTED;
						}
						elsif ( ($name2outer eq $name3 && $name1 eq $name2) ||
							   ($name2outer ne $name3 && $name1 ne $name2) ) {
							# choose pair whose divergences from the ref are closest to each other
							my $div1 = $record_->[$LTRrec1]->{"divergenceFromRef"};
							my $div2 = $record_->[$LTRrec2]->{"divergenceFromRef"};
							my $div2outer = $record_->[$outerLTR2rec]->{"divergenceFromRef"};
							my $div3 = $record_->[$LTRrec3]->{"divergenceFromRef"};
							if ( abs($div2outer - $div3) < abs($div1 - $div2) ) {
								# process and save this pair
								$interruptedElementCounter++;
								$numProcessedLTRrecords +=
								processPair($outerLTR2, $LTR3, \@LTRrecord, $record_, 'i'.$interruptedElementCounter,
											$chromoID, $chromoSeq_, $FASTAFilePath, $PAIRS);
								# try to match yet another LTR to LTR1
								$LTR2 = get1UnprocessedLTRindex(\@LTRrecord, $numLTRrecords, $record_, $LTR3+1);
								next GET_INTERRUPTED;
							}
							elsif ( abs($div2outer - $div3) eq abs($div1 - $div2) ) {
								# choose the most likely pair as the one with LTRs nearest to each other
								my $end1 = $record_->[$LTRrec1]->{"chromoEnd"};
								my $start2 = $record_->[$LTRrec2]->{"chromoStart"};
								my $end2 = $record_->[$outerLTR2rec]->{"chromoEnd"};
								my $start3 = $record_->[$LTRrec3]->{"chromoStart"};
								if ( ($start2 - $end1) > ($start3 - $end2) ) {  # 2 and 3 more likely than 1 and 2
									# process and save this pair
									$interruptedElementCounter++;
									$numProcessedLTRrecords +=
									processPair($outerLTR2, $LTR3, \@LTRrecord, $record_, 'i'.$interruptedElementCounter,
											$chromoID, $chromoSeq_, $FASTAFilePath, $PAIRS);
									# try to match yet another LTR to LTR1
									$LTR2 = get1UnprocessedLTRindex(\@LTRrecord, $numLTRrecords, $record_, $LTR3+1);
									next GET_INTERRUPTED;
								}
							}
						}
					}
				}

				# LTR1 and LTR2 are part of the same element
				# process and save this pair
				$interruptedElementCounter++;
				$numProcessedLTRrecords +=
					processPair($LTR1, $LTR2, \@LTRrecord, $record_, 'i'.$interruptedElementCounter,
								$chromoID, $chromoSeq_, $FASTAFilePath, $PAIRS);
				($LTR1,$LTR2) = get2UnprocessedLTRindices(\@LTRrecord, $numLTRrecords, $record_, $boundaryTolerance);
			}

			else {  # not an interrupted element
				# try to match yet another LTR to LTR1
				$LTR2 = get1UnprocessedLTRindex(\@LTRrecord, $numLTRrecords, $record_, $LTR2+1);
			}
		}

		else { # the two LTR sequences are outside pairing range
			$loneLTRcounter++;
			# mark LTR1 as an unpaired LTR sequence
			$numProcessedLTRrecords += processSingle($LTR1, \@LTRrecord, $record_, 's'.$loneLTRcounter, $minDistanceToSoloLTR, $FASTAFilePath, $chromoSeq_, $SOLO);
			($LTR1,$LTR2) = get2UnprocessedLTRindices(\@LTRrecord, $numLTRrecords, $record_, $boundaryTolerance);
		}

	}  # end of GET_INTERRUPTED


	# print summary of results
	print $RECORD "Number of LTR records = $numLTRrecords, number of processed = $numProcessedLTRrecords \n";
# 	foreach my $rec (@LTRrecord) {
# 		print $RECORD "record number = $rec->[0], LTR state = $rec->[1] \n";
# 	}

	# return summary statistics
	return ($numLTRrecords, $uninterruptedElementCounter, $interruptedElementCounter, $loneLTRcounter);
}


###################
# Returns the LTR index of the last fragment (record) associated with a given LTR (passed as arg).

sub getLastFragment {
	# First arg is an LTR index, second is a reference to the LTR-records array.
	my($ltr, $LTRrecord_) = @_;

	my $lastFrag = $ltr;
	if ( $LTRrecord_->[$ltr][1] =~ /f/ ) {
		$lastFrag++ while ( $LTRrecord_->[$lastFrag+1][1] eq $LTRrecord_->[$ltr][1] );
	}
	return $lastFrag;
}


###################
# Returns TRUE if the two records passed as arguments have the same orientation and (maybe fuzzy) name.

sub LTRnameAndOrientationMatch {
	# First two args are the records of two sequences, last arg a reference to the (all) records array.
	my($rec1, $rec2, $record_) = @_;
	my $name1 = $record_->[$rec1]->{"refName"};
	my $name2 = $record_->[$rec2]->{"refName"};
	my $orient1 = $record_->[$rec1]->{"orientation"};
	my $orient2 = $record_->[$rec2]->{"orientation"};

	# discard 'LTR' from name
	$name1 =~ s/(.*)LTR.*/$1/i;
	$name2 =~ s/(.*)LTR.*/$1/i;

	# return TRUE if same element family and orientation
	return 1 if ( ($name1 eq $name2 || fuzzyNames($name1,$name2) ) && $orient1 eq $orient2);
	return 0;  # otherwise
}


###################
# Returns TRUE if the two sequence names passed as arguments (fuzzily) match one of a few special cases
# The reason for this function is that parts of some repetitive genomic sequences in Arabidopsis match
# parts of more than one reference sequence in RepBase Update.

sub fuzzyNames {
	# Args are the names of two sequences
	my($seqName1, $seqName2) = @_;

	# special cases are the Athila4-elements, Athila0/2/6 and ATGP5-7
	return 1 if ( ($seqName1=~/athila4/i && $seqName2=~/athila4/i) ||
# 				($seqName1=~/athila(6|2|0)/i && $seqName2=~/athila(6|2|0)/i) ||
# 				($seqName1=~/athila(5|2)/i && $seqName2=~/athila(5|2)/i) ||
# 				($seqName1=~/athila(3|0)/i && $seqName2=~/athila(3|0)/i) ||
	     	     ($seqName1=~/atgp[5-7]/i && $seqName2=~/atgp[5-7]/i) );

	return 0;  # if none of the sequence names do not match any of the special cases
}


###################
# Returns TRUE if the ends two sequences, whose records are passed (in order) as first two arguments,
# match apart from a maximum gap set by the last argument. The third argument is a reference to the
# (all) records array.

sub fuzzyCoordinateMatch {
	# First two args are the records of two sequences
	my($rec1, $rec2, $record_, $tolerance) = @_;
	my $chromoEnd1 = $record_->[$rec1]->{"chromoEnd"};
	my $chromoStart2 = $record_->[$rec2]->{"chromoStart"};

	# return TRUE if sequence ends are within tolerated distance
	return 1 if ( abs($chromoStart2 - $chromoEnd1) <= $tolerance );

	return 0;  # if sequence ends are farther apart than tolerated distance
}


###################
# Returns the (LTR-record) index of first as yet unpaired LTR sequence

sub get1UnprocessedLTRindex {
	# First and second args are references to the LTR- and all- records arrays. Last (optional) argument is a lower boundary
	# for the returned index.
	my($LTRrecord_, $numLTRrecords, $record_, $minIndex) = @_;
	my $LTRindex = ( defined($minIndex) ) ? $minIndex : 0;

	# get first unprocessed LTR index
	$LTRindex++ while ( $LTRindex < ($numLTRrecords-1) && $record_->[ $LTRrecord_->[$LTRindex][0] ]->{"id"} );

	return ( $LTRindex < $numLTRrecords ) ? $LTRindex : -1;
}


###################
# Returns the (LTR-record) indices of first two as yet unprocessed LTR sequences. It makes sure that
# index 1 is the innermost (highest record number) in case LTR1 corresponds to multiple records.

sub get2UnprocessedLTRindices {
	# Args 1 and 3 are references to the LTR- and all- records arrays. The last argument
	# is an excess length tolerance parameter used when finding the innermost index1. The
	# second arg is the total number of LTR records.
	my($LTRrecord_, $numLTRrecords, $record_, $tolerance) = @_;

	# get first unprocessed LTR index
	my $index1 = get1UnprocessedLTRindex($LTRrecord_, $numLTRrecords, $record_);  # get index for LTR1
	# get innermost record if LTR1 correspond to multiple records
	$index1 = getLastFragment($index1, $LTRrecord_);

	# get second unprocessed LTR index
	my $index2 = get1UnprocessedLTRindex($LTRrecord_, $numLTRrecords, $record_, $index1+1);  # get index for LTR2

	return ($index1, $index2);
}


###################
# Returns true if LTR sequences in given list are fragments of the same LTR

sub sameLTR {
	# First two args are references to the LTR- and all- records arrays. Third argument is the max tolerated
	# fragment overlap (in number of bases). Last argument is a list of LTR-record indices of the putative
	# fragments.
	my($LTRrecord_, $record_, $tolerance, @LTRfrag) = @_;
	my $numFragments = scalar(@LTRfrag);

	# check if LTR record indices are consecutive, and if they have the same name and orientation
	my $indexCheck = 1;
	my $nameAndOrientationCheck = 1;
	my $continuityCheck = 1;
	for (my $frag=1; $frag < $numFragments; $frag++) {
		my $LTRrec1 = $LTRrecord_->[$LTRfrag[$frag-1]][0];
		my $LTRrec2 = $LTRrecord_->[$LTRfrag[$frag]][0];
		$indexCheck++ if ( $LTRrec1 eq $LTRrec2-1 );
		$nameAndOrientationCheck++ if ( LTRnameAndOrientationMatch($LTRrec1, $LTRrec2, $record_) );
		$continuityCheck++ if ( fuzzyCoordinateMatch($LTRrec1, $LTRrec2, $record_, $tolerance) );
	}
	if ( ($indexCheck eq $numFragments) && ($nameAndOrientationCheck eq $numFragments) &&
	     ($continuityCheck eq $numFragments) ) {

		# check if fragments do not exceed reference sequence length
		my $lastFragRec = $LTRrecord_->[$LTRfrag[scalar(@LTRfrag)-1]][0];
		my $refLength = $record_->[$lastFragRec]->{"refEnd"} + $record_->[$lastFragRec]->{"leftAfterRefEnd"};
		my $length = 0;
		foreach my $frag (@LTRfrag) {
			my $LTRrec = $LTRrecord_->[$frag][0];
			$length +=  $record_->[$LTRrec]->{"chromoEnd"} - $record_->[$LTRrec]->{"chromoStart"} + 1;
		}

		return 1 if ( $length <= ($refLength + $tolerance) );  # fragments of same LTR! (caveat: the
		                                                       # $tolerance value used here is not suitable
		                                                       # (it is too high) for the refLength check...
		                                                       # proper check is currently done by calling routine

	}
	return 0;  # not fragments of same LTR
}


###################
# Processes two LTR-sequence records and all other records associated to the same retrotransposon.

sub processPair {
	# First two args are the indices of the (element's flanking) LTRs in LTR-records array. The third
	# is a reference to the LTR-records array, fourth a reference to the records array. The fifth is
	# this element's id. The sixth the chromosome ID. The seventh is a reference to the entire chromosome
	# sequence. The eighth arg is the path to the output files to contain the sequences of the LTR pairs.
	# The last arg is the output file handle.
	my($LTR1, $LTR2, $LTRrecord_, $record_, $id, $chromoID, $chromoSeq_, $FASTAFilePath, $PAIRS) = @_;
	my $numProcessedLTRrecords = 0;
	my $intRec1 = $LTRrecord_->[$LTR1][0] + 1;
	my $intRec2 = $LTRrecord_->[$LTR2][0] - 1;
	my $orientation = $record_->[ $LTRrecord_->[$LTR1][0] ]->{"orientation"};
	my $name = $record_->[ $LTRrecord_->[$LTR1][0] ]->{"refName"};
	my $flag1 = $LTRrecord_->[$LTR1][1];
	my $flag2 = $LTRrecord_->[$LTR2][1];
	my $numLTRfrags1 = 1;
	my $numLTRfrags2 = 1;
	my $numInternalFrags = 0;
	my @internalRecs;			# will store the record numbers of matches to the internal region of this element

		# flag current LTR1 record as paired
	$LTRrecord_->[$LTR1][1] = $id.'a';
	$record_->[ $LTRrecord_->[$LTR1][0] ]->{"id"} = $id.'a';
	$numProcessedLTRrecords++;

	# check if first LTR consists of multiple records
	if ( $flag1 =~ /f/ ) {  # first LTR corresponds to multiple fragments
		while ( $LTRrecord_->[$LTR1-1][1] eq $flag1 ) {
			$numLTRfrags1++;
			$LTR1--;
			# flag current LTR1 record as paired
			$LTRrecord_->[$LTR1][1] = $id.'a';
			$record_->[ $LTRrecord_->[$LTR1][0] ]->{"id"} = $id.'a';
			$numProcessedLTRrecords++;
		}
	}

	# flag current LTR2 record as paired
	$LTRrecord_->[$LTR2][1] = $id.'b';
	$record_->[ $LTRrecord_->[$LTR2][0] ]->{"id"} = $id.'b';
	$numProcessedLTRrecords++;

	# check if second LTR consists of multiple records
	if ( $flag2 =~ /f/ ) {  # first LTR corresponds to multiple fragments
		while ( $LTRrecord_->[$LTR2+1][1] eq $flag2 ) {
			$numLTRfrags2++;
			$LTR2++;
			# flag current LTR1 record as paired
			$LTRrecord_->[$LTR2][1] = $id.'b';
			$record_->[ $LTRrecord_->[$LTR2][0] ]->{"id"} = $id.'b';
			$numProcessedLTRrecords++;
		}
	}

	# flag all internal records associated with the element
	$name =~ s/(.*)LTR.*/$1/;  # remove 'LTR' from ref name of LTRs
	for (my $rec = $intRec1; $rec <= $intRec2; $rec++) {
		my $recName = $record_->[$rec]->{"refName"};
		my $recOrient = $record_->[$rec]->{"orientation"};
		my $recID = $record_->[$rec]->{"id"};
		if ( !$recID && $recName!~/LTR/ && ($recName=~/$name/i || fuzzyNames($recName, $name)) &&
		     $recOrient eq $orientation ) {
			$record_->[$rec]->{"id"} = $id;  # flag record as part of element $id
			push @internalRecs, $rec;
			$numInternalFrags++;
		}
	}

	# store info on number of chromosomal hits (fragments) associated with this single element insertion
	my @pairFragInfo = ($numLTRfrags1, $numLTRfrags2, $numInternalFrags);

	# Before saving the pair (onto a file), check that this element's LTRs match overlapping regions of the ref seq
	my $firstLTR1rec = $LTRrecord_->[$LTR1][0];
	my $lastLTR2rec = $LTRrecord_->[$LTR2][0];
	my $innermostLTR1rec = $intRec1-1;
	my $innermostLTR2rec = $intRec2+1;
		my $firstLTR1start= $record_->[$firstLTR1rec]->{"refStart"};
		my $firstLTR1end= $record_->[$firstLTR1rec]->{"refEnd"};
		my $innerStart1= $record_->[$innermostLTR1rec]->{"refStart"};
		my $innerEnd1= $record_->[$innermostLTR1rec]->{"refEnd"};
		my $innerStart2= $record_->[$innermostLTR2rec]->{"refStart"};
		my $innerEnd2= $record_->[$innermostLTR2rec]->{"refEnd"};
		my $lastLTR2end= $record_->[$lastLTR2rec]->{"refEnd"};
		my $lastLTR2start= $record_->[$lastLTR2rec]->{"refStart"};

	if (  ( $orientation eq "+" && $innerEnd1 > $innerStart2 && $lastLTR2end > $firstLTR1start )
		  # the element is on the + strand of the chromosome and its LTR1 and LTR2 matches to the ref seq overlap
	   || ( $orientation eq "C" && $innerEnd2 > $innerStart1 && $firstLTR1end > $lastLTR2start )
		  # the element is on the C strand of the chromosome and its LTR1 and LTR2 matches to the ref seq overlap
	   ) {		# write pair of LTR sequences to a fasta file
		savePair($firstLTR1rec, $intRec1-1, $intRec2+1, $lastLTR2rec, $record_, $id, $chromoID, $chromoSeq_,
				$FASTAFilePath, $PAIRS, @pairFragInfo);
		saveInternalRegion($record_, $FASTAFilePath, $id, $chromoID, $chromoSeq_, @internalRecs);
	}

	return $numProcessedLTRrecords;
}


###################
# Writes sequence(s) of the internal region of an element whose both LTRs have
# been identified to a fasta format file.

sub saveInternalRegion {
	# First arg is a ref to the all-records array.
	# 2nd arg is the path to the output file. 3rd is the element ID. 4th the chromosome number.
	# 5th is a ref to the chromosomal sequence.
	# Last arg is an array storing the record indices associated with the internal region.

	my($record_, $path, $id, $chromoNum, $chromoSeq_, @internalRecs) = @_;
	my $outFile = $id."c".$chromoNum."_int.fasta";
	my $FASTAFilePath = $path."/pairs/internal/";
	my $sequence = "";
	my @family;

	# store the chromosome coordinates of and other info on the fragment sequences to be written to the out file
	my @startCoord;
	my @endCoord;
	my @startRef;
	my @endRef;
	my @leftAfterRefEnd;
	my @div;
	my $numFrags = scalar(@internalRecs);
	for (my $frag=0; $frag<$numFrags; $frag++) {
		push @startCoord, $record_->[$internalRecs[$frag]]->{"chromoStart"};
		push @endCoord, $record_->[$internalRecs[$frag]]->{"chromoEnd"};
		push @startRef, $record_->[$internalRecs[$frag]]->{"refStart"};
		push @endRef, $record_->[$internalRecs[$frag]]->{"refEnd"};
		push @leftAfterRefEnd, $record_->[$internalRecs[$frag]]->{"leftAfterRefEnd"};
		push @div, $record_->[$internalRecs[$frag]]->{"divergenceFromRef"};
	}

	# get all reference names associated with these LTR sequences (if different from each other)
	my $recRefName;
	foreach my $rec (@internalRecs) {
		$recRefName = $record_->[$rec]->{"refName"};
		$recRefName =~ s/(.+)_internal.*$/$1/i;
		push(@family, $recRefName) if ( !grep(/$recRefName/, @family) );
	}

	open(FASTA, ">".$FASTAFilePath.$outFile) || die "can't open file: $!";

	# get sequences for the internal region (fragments) from the chromosome sequence
	my $seqOffset;		# if the chromosomal coordinates of consecutive frags of a given internal region overlap,
						# this will store the length of the overlap (in number of nucleotide positions)
	my $fragGap;		#this will store the gap (in number of nucleotides) between two consecutive fragments of the same LTR
	my $orientation = $record_->[$internalRecs[0]]->{"orientation"};	# store orientation of the element on the chromosome
	# add as many gaps to the beginning of the sequence as bases missing before the match to the reference starts
	if ( $orientation eq "+" && $startRef[0] > 1 ) {
		for (my $gap=1; $gap<$startRef[0]; $gap++) { $sequence .= "-"; }
	}
	elsif ( $orientation eq "C" && $leftAfterRefEnd[0] > 0 ) {
		for (my $gap=1; $gap<=$leftAfterRefEnd[0]; $gap++) { $sequence .= "-"; }
	}
	# loop through all  fragments and append their sequences
	$seqOffset = 0;
	for (my $frag=0; $frag<$numFrags; $frag++) {
		if ( $frag>0 && ($startCoord[$frag]-$endCoord[$frag-1] < 1) ) { # fragments overlap on the chromosome
			$seqOffset = abs($startCoord[$frag]-$endCoord[$frag-1]) + 1;
		}
		$sequence .= substr( ${$chromoSeq_}, $startCoord[$frag]+$seqOffset-1, $endCoord[$frag]-$startCoord[$frag]+1 );
		if ( $frag+1 <= $numFrags-1 ) {
			# write gaps between fragments
			if ( $orientation eq "+") {		# element on + strand
				$fragGap = $startRef[$frag+1] - $endRef[$frag] - 1;
		    }
		    else {										# element on complementary strand
			    $fragGap = $startRef[$frag] - $endRef[$frag+1] - 1;
			}
			if ($fragGap > 0) {
				for (my $gap=1; $gap<=$fragGap; $gap++) { $sequence .= "-"; }
			}
		}
		$seqOffset = 0;
	}
	# add as many gaps to the end of the  sequence as bases missing after the match to the reference ends
	if ( $orientation eq "+" && $leftAfterRefEnd[-1] > 0 ) {
		for (my $gap=1; $gap<=$leftAfterRefEnd[-1]; $gap++) { $sequence .= "-"; }
	}
	elsif ( $orientation eq "C" && $startRef[-1] > 1 ) {
		for (my $gap=1; $gap<$startRef[-1]; $gap++) { $sequence .= "-"; }
	}


	# write sequences to file in fastA format with lines of 60 nucleotides
	# fastA id:
	my $familyID = $family[0];
	for (my $i=1; $i < scalar(@family); $i++) {
		$familyID .= "-".$family[$i];
	}
	print FASTA ">".$id."c".$chromoNum."_int \n";
	#  sequence:
	my $FASTA = *FASTA;
	printStringIntoLines($FASTA,60,$sequence);

	close(FASTA) || die "can't close file: $!";

}


###################
# Takes a filehandle and a string. Divides string into
# chunks of so many characters ($lineSize) separated by new lines, then
# writes result to the filehandle

sub printStringIntoLines {

	my ($OUT, $lineSize, $sequence) = @_;
	my $FASTAtemplate;
	my $numChunks = length($sequence)/$lineSize;
	for (my $chunk=1; $chunk <= $numChunks; $chunk++) {
		$FASTAtemplate .= "A".$lineSize." ";
	}
	$FASTAtemplate .= "A*";   # append last line if shorter than $lineSize nucleotides
	my @chunksOfNucleotides = unpack($FASTAtemplate, $sequence);
	$sequence = join "\n", @chunksOfNucleotides;
	print $OUT $sequence;
}


####################
# Processes an unpaired LTR-sequence. Returns the number of processed records, as the LTR may
# correspond to multiple records.

sub processSingle {
	# First arg is the index of the LTR in LTR-records array. The second is a reference to the
	# LTR-records array, third a reference to the records array. The fourth is this unpaired LTR's
	# number (id). The 5th the minimum distance to the nearest internal region of same family
	# and orientation necessary for this LTR to be classified as 'solo'.
	# The 6th is the path to the directory to contain the sequences of the solo LTRs.
	# 7th and 8th respectively refs to the hash containing contig seqs and start coordinates.
	# The last arg is the solo LTRs output file handle.
	my($LTRindex,$LTRrecord_,$record_,$id,$minIntDistanceToSoloLTR,$FASTAFilePath,$chromoSeq_,$SOLO) = @_;

	my $lastLTRindex = $LTRindex;
	my $lastLTRrec = $LTRrecord_->[$lastLTRindex][0];	# if the LTR consists of multiple fragments,
	my $flag = $LTRrecord_->[$lastLTRindex][1];			# this is the innermost fragment

	my $numLTRfrags = 1;
	my $numProcessedLTRrecords = 0;

	# flag current LTR record as processed
	$LTRrecord_->[$lastLTRindex][1] = $id;
	$record_->[$lastLTRrec]->{"id"} = $id;
	$numProcessedLTRrecords++;


	# check if LTR consists of multiple records
	if ( $flag =~ /f/ ) {  # first LTR corresponds to multiple fragments
		while ( $LTRrecord_->[$LTRindex-1][1] eq $flag ) {
			$numLTRfrags++;
			$LTRindex--;
			# flag current LTR1 record as processed
			$LTRrecord_->[$LTRindex][1] = $id;
			$record_->[ $LTRrecord_->[$LTRindex][0] ]->{"id"} = $id;
			$numProcessedLTRrecords++;
		}
	}

	my $firstLTRindex = $lastLTRindex - $numLTRfrags + 1;
	my $firstLTRrec = $LTRrecord_->[$firstLTRindex][0];
	# check if this LTR is a solo LTR and save its sequence if it is
	if ( isSolo($firstLTRindex,$lastLTRindex,$LTRrecord_,$record_,$minIntDistanceToSoloLTR,$id) ) {	# this is a solo LTR
		# write pair of LTR sequences to a fasta file
		saveSolo($firstLTRrec, $lastLTRrec, $record_, $id, $chromoID, $chromoSeq_, $FASTAFilePath, $SOLO, $numLTRfrags);
	}
	return $numProcessedLTRrecords;
}


###################
# Checks whether an unpaired LTR-sequence is a solo LTR. Returns TRUE if it is, FALSE otherwise.

sub isSolo {
	# First arg is the index of the first LTR fragment, in LTR-records array.
	# 2nd arg is the index of the last LTR fragment, in LTR-records array.
	# The 3rd is a reference to the
	# LTR-records array, 4th a reference to the records array.
	# The 5th the minimum distance to the nearest internal region of same family
	# and orientation necessary for this LTR to be classified as 'solo'.
	# The last arg is this unpaired LTR's id number.
	my($firstLTRindex,$lastLTRindex,$LTRrecord_,$record_,$minIntDistanceToSoloLTR,$id) = @_;

	my $firstLTRrec = $LTRrecord_->[$firstLTRindex][0];
	my $lastLTRrec = $LTRrecord_->[$lastLTRindex][0];
	my $LTRstart = $record_->[$firstLTRrec]->{"chromoStart"};
	my $LTRend =  $record_->[$lastLTRrec]->{"chromoEnd"};
	my $LTRorientation = $record_->[$lastLTRrec]->{"orientation"};
	my $LTRfamily = $record_->[$lastLTRrec]->{"refName"};
	$LTRfamily =~ s/^(.+)_LTR.*$/$1/;	# remove '_LTR' from family name

	my $solo = 1; # flag will remain TRUE if the LTR is deemed to be solo

	my $rec = $firstLTRrec - 1;	# this is the record immediately preceding the LTR
	# Look for an internal region before the LTR that could be part of the same retroelement insertion,
	# within the search range:
	LOOK_FOR_PRECEDING_INTERNAL_REGION:
	while ( ($LTRstart-$record_->[$rec]->{"chromoEnd"}) < $minIntDistanceToSoloLTR && $rec >= 0) {
		if ( $record_->[$rec]->{"refName"}=~/LTR/i && $record_->[$rec]->{"refName"}=~/$LTRfamily/ &&
			 $record_->[$rec]->{"orientation"} eq $LTRorientation) {
			# stop backward search as the record is an LTR of same family and orientation
			last LOOK_FOR_PRECEDING_INTERNAL_REGION;
		}
		else {
			# check if this is an internal region is of same family and orientation as the LTR, and that it hasn't been processed
			my $name = $record_->[$rec]->{"refName"};
			my $orient = $record_->[$rec]->{"orientation"};
			my $idI = $record_->[$rec]->{"id"};
			if ( !$idI && $name!~/LTR/i && ($name=~/$LTRfamily/i || fuzzyNames($name,$LTRfamily)) &&
				 $LTRorientation eq $orient ) {	# found internal region
				$solo = 0;	# this is not a solo LTR
				last LOOK_FOR_PRECEDING_INTERNAL_REGION;
			}
		}
		$rec--;
	}

	if ($solo) {	# this could still be a solo LTR
		$rec = $lastLTRrec + 1;	# this is the record immediately after the LTR
		# Look for an internal region after the LTR that could be part of the same retroelement insertion,
		# within the search range:
		my $numRecords = scalar(@{$record_});
		LOOK_FOR_SUCCEEDING_INTERNAL_REGION:
		while ( $rec < $numRecords && ($record_->[$rec]->{"chromoStart"}-$LTRend) < $minIntDistanceToSoloLTR ) {
			if ( $record_->[$rec]->{"refName"}=~/LTR/i && $record_->[$rec]->{"refName"}=~/$LTRfamily/ &&
			 	 $record_->[$rec]->{"orientation"} eq $LTRorientation) {
				# stop backward search as the record is an LTR of same family and orientation
				last LOOK_FOR_SUCCEEDING_INTERNAL_REGION;
			}
			else {
				# check if this is an internal region is of same family and orientation as the LTR, and that it hasn't been processed
				my $name = $record_->[$rec]->{"refName"};
				my $orient = $record_->[$rec]->{"orientation"};
				my $idI = $record_->[$rec]->{"id"};
				if ( !$idI && $name!~/LTR/i && ($name=~/$LTRfamily/i || fuzzyNames($name,$LTRfamily)) &&
				 	 $LTRorientation eq $orient ) {		# found internal region
					$solo = 0;	# this is not a solo LTR
					last LOOK_FOR_SUCCEEDING_INTERNAL_REGION;
				}
			}
			$rec++;
		}
	}

	if ($solo) {	# this is a solo LTR!
		# flag LTR records as solo
		for (my $index=$firstLTRindex; $index<=$lastLTRindex; $index++) {
			$record_->[ $LTRrecord_->[$index][0] ]->{"id"} = "solo-".$id;
		}
	}
	return $solo;
}


###################
# Writes sequences of a pair of LTRs into a fasta format file.

sub savePair {
	# First two args are the record indices of the first and last records associated with LTR1. The
	# third and fourth are the record indices of the first and last records associated with LTR2.
	# The fifth arg is a reference to the records array, the sixth arg the element id. The seventh
	# the chromosome number. The eighth is a reference to the entire chromosomal sequence.
	# The nineth arg is the path to the output files to contain the sequences of the LTR pairs.
	# The 10th arg is the file handle to the output file containing info on paired and unpaired LTRs.
	# The last 3 args are: num of fragments associated with LTR1,
	# num of fragments associated with LTR2, num of fragments associated with the internal region).

	my($firstLTR1rec, $lastLTR1rec, $firstLTR2rec, $lastLTR2rec, $record_, $pairID, $chromoID, $chromoSeq_,
		$FASTAFilePath, $PAIRS, $numLTRfrags1, $numLTRfrags2, $numInternalFrags) = @_;
	$pairID .= "c".$chromoID;
	my $outFile = $pairID.".fasta";
	$FASTAFilePath .= "/pairs/";

	my @names1 = ( $record_->[$lastLTR1rec]->{"refName"} );
	my @names2 = ( $record_->[$firstLTR2rec]->{"refName"} );
	# remove 'LTR' from names (RepBase Update naming scheme)
	$names1[0] =~ s/(.+)_LTR.*$/$1/i;
	$names2[0] =~ s/(.+)_LTR.*$/$1/i;

	## remove 'LTR' from names (Aris naming scheme)
#	$names1[0] =~ s/(.+)_5LTR.*$/$1/i;
#	$names2[0] =~ s/(.+)_5LTR.*$/$1/i;
#	$chromoID =~ s/chromo(\d).*/$1/;   # keep only the chromosome number

	my $sequence1 = "";
	my $sequence2 = "";

	# store the chromosome coordinates of and other info on the fragment sequences to be written to the out file
	my @LTR1startCoord;
	my @LTR2startCoord;
	my @LTR1endCoord;
	my @LTR2endCoord;
	my @LTR1startRef;
	my @LTR2startRef;
	my @LTR1endRef;
	my @LTR2endRef;
	my @LTR1leftAfterRefEnd;
	my @LTR2leftAfterRefEnd;
	my @LTR1div;
	my @LTR2div;
	my $numLTR1frags = $lastLTR1rec - $firstLTR1rec + 1;
	my $numLTR2frags = $lastLTR2rec - $firstLTR2rec + 1;
	for (my $frag=0; $frag<$numLTR1frags; $frag++) {
		push @LTR1startCoord, $record_->[$firstLTR1rec + $frag]->{"chromoStart"};
		push @LTR1endCoord, $record_->[$firstLTR1rec + $frag]->{"chromoEnd"};
		push @LTR1startRef, $record_->[$firstLTR1rec + $frag]->{"refStart"};
		push @LTR1endRef, $record_->[$firstLTR1rec + $frag]->{"refEnd"};
		push @LTR1leftAfterRefEnd, $record_->[$firstLTR1rec + $frag]->{"leftAfterRefEnd"};
		push @LTR1div, $record_->[$firstLTR1rec + $frag]->{"divergenceFromRef"};
	}
	for (my $frag=0; $frag<$numLTR2frags; $frag++) {
		push @LTR2startCoord, $record_->[$firstLTR2rec + $frag]->{"chromoStart"};
		push @LTR2endCoord, $record_->[$firstLTR2rec + $frag]->{"chromoEnd"};
		push @LTR2startRef, $record_->[$firstLTR2rec + $frag]->{"refStart"};
		push @LTR2endRef, $record_->[$firstLTR2rec + $frag]->{"refEnd"};
		push @LTR2leftAfterRefEnd, $record_->[$firstLTR2rec + $frag]->{"leftAfterRefEnd"};
		push @LTR2div, $record_->[$firstLTR2rec + $frag]->{"divergenceFromRef"};
	}

# get all reference names associated with these LTR sequences (if different from each other)
	my $recRefName;
	for ( my $rec = $firstLTR1rec; $rec <= $lastLTR1rec; $rec++) {
		$recRefName = $record_->[$rec]->{"refName"};
		$recRefName =~ s/(.+)_LTR.*$/$1/i;
		push(@names1, $recRefName) if ( !grep(/$recRefName/, @names1) );
	}
	for ( my $rec = $firstLTR2rec; $rec <= $lastLTR2rec; $rec++) {
		$recRefName = $record_->[$rec]->{"refName"};
		$recRefName =~ s/(.+)_LTR.*$/$1/i;
		push(@names2, $recRefName) if ( !grep(/$recRefName/, @names2) );
	}

	open(FASTA, ">".$FASTAFilePath.$outFile) || die "can't open file: $!";

	# get sequences for LTR1 and LTR2 from the chromosome sequence
	my $seqOffset;		# if the chromosomal coordinates of consecutive LTR frags of a given LTR overlap,
						# this will store the length of the overlap (in number of nucleotide positions)
	my $fragGap;		#this will store the gap (in number of nucleotides) between two consecutive fragments of the same LTR
	my $orientation = $record_->[$firstLTR1rec]->{"orientation"};	# store orientation of the element on the chromosome
	# LTR1
	# add as many gaps to the beginning of the LTR1 sequence as bases missing before the match to the reference starts
	if ( $orientation eq "+" && $LTR1startRef[0] > 1 ) {
		for (my $gap=1; $gap<$LTR1startRef[0]; $gap++) { $sequence1 .= "-"; }
	}
	elsif ( $orientation eq "C" && $LTR1leftAfterRefEnd[0] > 0 ) {
		for (my $gap=1; $gap<=$LTR1leftAfterRefEnd[0]; $gap++) { $sequence1 .= "-"; }
	}
	# loop through all LTR1 fragments and append their sequences
	$seqOffset = 0;
	for (my $frag=0; $frag<$numLTR1frags; $frag++) {
		if ( $frag>0 && ($LTR1startCoord[$frag]-$LTR1endCoord[$frag-1] < 1) ) { # fragments overlap on the chromosome
			$seqOffset = abs($LTR1startCoord[$frag]-$LTR1endCoord[$frag-1]) + 1;
		}
		$sequence1 .= substr(${$chromoSeq_},$LTR1startCoord[$frag]+$seqOffset-1,$LTR1endCoord[$frag]-$LTR1startCoord[$frag]+1 );
		if ( $frag+1 <= $numLTR1frags-1 ) {
			# write gaps between fragments
			if ( $orientation eq "+") {		# element on + strand
				$fragGap = $LTR1startRef[$frag+1] - $LTR1endRef[$frag] - 1;
		    }
		    else {										# element on complementary strand
			    $fragGap = $LTR1startRef[$frag] - $LTR1endRef[$frag+1] - 1;
			}
			if ($fragGap > 0) {
				for (my $gap=1; $gap<=$fragGap; $gap++) { $sequence1 .= "-"; }
			}
		}
		$seqOffset = 0;
	}
	# add as many gaps to the end of the LTR1 sequence as bases missing after the match to the reference ends
	if ( $orientation eq "+" && $LTR1leftAfterRefEnd[-1] > 0 ) {
		for (my $gap=1; $gap<=$LTR1leftAfterRefEnd[-1]; $gap++) { $sequence1 .= "-"; }
	}
	elsif ( $orientation eq "C" && $LTR1startRef[-1] > 1 ) {
		for (my $gap=1; $gap<$LTR1startRef[-1]; $gap++) { $sequence1 .= "-"; }
	}
	# LTR2
	# add as many gaps to the beginning of the LTR2 sequence as bases missing before the match to the reference starts
	if ( $orientation eq "+" && $LTR2startRef[0] > 1 ) {
		for (my $gap=1; $gap<$LTR2startRef[0]; $gap++) { $sequence2 .= "-"; }
	}
	elsif ( $orientation eq "C" && $LTR2leftAfterRefEnd[0] > 0 ) {
		for (my $gap=1; $gap<=$LTR2leftAfterRefEnd[0]; $gap++) { $sequence2 .= "-"; }
	}
	# loop through all LTR2 fragments and append their sequences
	$seqOffset = 0;
	for (my $frag=0; $frag<$numLTR2frags; $frag++) {
		if ( $frag>0 && ($LTR2startCoord[$frag]-$LTR2endCoord[$frag-1] < 1) ) { # fragments overlap on the chromosome
			$seqOffset = abs($LTR2startCoord[$frag]-$LTR2endCoord[$frag-1]) + 1;
		}
		$sequence2 .= substr(${$chromoSeq_},$LTR2startCoord[$frag]+$seqOffset-1,$LTR2endCoord[$frag]-$LTR2startCoord[$frag]+1 );
		if ( $frag+1 <= $numLTR2frags-1 ) {
			# write gaps between fragments
			if ( $orientation eq "+") {		# element on + strand
				$fragGap = $LTR2startRef[$frag+1] - $LTR2endRef[$frag] - 1;
		    }
		    else {										# element on complementary strand
			    $fragGap = $LTR2startRef[$frag] - $LTR2endRef[$frag+1] - 1;
			}
			if ($fragGap > 0) {
				for (my $gap=1; $gap<=$fragGap; $gap++) { $sequence2 .= "-"; }
			}
		}
		$seqOffset = 0;
	}
	# add as many gaps to the end of the LTR2 sequence as bases missing after the match to the reference ends
	if ( $orientation eq "+" && $LTR2leftAfterRefEnd[-1] > 0 ) {
		for (my $gap=1; $gap<=$LTR2leftAfterRefEnd[-1]; $gap++) { $sequence2 .= "-"; }
	}
	elsif ( $orientation eq "C" && $LTR2startRef[-1] > 1 ) {
		for (my $gap=1; $gap<$LTR2startRef[-1]; $gap++) { $sequence2 .= "-"; }
	}

	# fastA id for LTR1:
	my $familyID = $names1[0];
	for (my $i=1; $i < scalar(@names1); $i++) {
		$familyID .= "-".$names1[$i];
	}
	print FASTA ">".$pairID."-LTR1     chromosome $chromoID \n";
	# LTR1 sequence:
	my $FASTA = *FASTA;
	printStringIntoLines($FASTA,60,$sequence1);

	# fastA id for LTR2:
	$familyID = $names2[0];
	for (my $i=1; $i < scalar(@names2); $i++) {
		$familyID .= "_".$names2[$i];
	}
	print FASTA "\n>".$pairID."-LTR2     chromosome $chromoID \n";
	# LTR2 sequence:
	printStringIntoLines($FASTA,60,$sequence2);

	close(FASTA) || die "can't close file: $!";

	# save additional info for this pair
	my $score1 = $record_->[$firstLTR1rec]->{"score"};
	my $score2 = $record_->[$lastLTR2rec]->{"score"};
	my $div1 = $LTR1div[0];
	my $div2 = $LTR2div[0];
	my $superfamily = $record_->[$firstLTR1rec]->{"superfamily"};
	my $distCen = ($record_->[$firstLTR1rec]->{"distCen"} + $record_->[$lastLTR2rec]->{"distCen"})/2;

	# Info on the LTR pair is output to file LTR.out on a single line. The sequence of values on the line corresponds to:
	# pair id,chromosome#,family name(s),div from ref 1,div from ref 2,start1,end1,start2,end2,rec#1,rec#2,
	# numLTRfrags1,-2,numInternalFrags, score1,-2, orientation.
	print $PAIRS "$pairID,$chromoID,$familyID,$superfamily,$distCen,$div1,$div2,$LTR1startCoord[0],$LTR1endCoord[-1],$LTR2startCoord[0],$LTR2endCoord[-1],";
	print $PAIRS "$firstLTR1rec,$lastLTR2rec,$numLTRfrags1,$numLTRfrags2,$numInternalFrags,$score1,$score2,$orientation\n";
}


####################
## Writes sequences of a pair of LTRs into a fasta format file. (Two subdirectories named
## "uninterrupted" and "interrupted" should exist inside the directory specified in the
## last argument.
#
#sub savePair {
#	# First two args are the record indices of the first and last records associated with LTR1. The
#	# third and fourth are the record indices of the first and last records associated with LTR2.
#	# The fifth arg is a reference to the records array, the sixth arg the element id. The seventh
#	# the chromosome ID. The eighth is a reference to the entire chromosome sequence.
#	# The last arg is the path to the output files to contain the sequences of the LTR pairs.
#
#	my($firstLTR1rec, $lastLTR1rec, $firstLTR2rec, $lastLTR2rec, $record_, $id, $chromoID, $chromoSeq_,
#		$FASTAFilePath) = @_;
#	my $outFile = $id.".fasta";
#	my @names1 = ( $record_->[$lastLTR1rec]->{"refName"} );
#	my @names2 = ( $record_->[$firstLTR2rec]->{"refName"} );
#	# remove 'LTR' from names
#	$names1[0] =~ s/(.+)LTR.*$/$1/i;
#	$names2[0] =~ s/(.+)LTR.*$/$1/i;
##	$chromoID =~ s/chromo(\d).*/$1/;   # keep only the chromosome number
#
#	my $sequence1;
#	my $sequence2;
#
#	# these will store the chromosome coordinates of the sequences to be written to the out file
#	my @LTR1coord = ($record_->[$firstLTR1rec]->{"chromoStart"}, $record_->[$lastLTR1rec]->{"chromoEnd"});
#	my @LTR2coord = ($record_->[$firstLTR2rec]->{"chromoStart"}, $record_->[$lastLTR2rec]->{"chromoEnd"});
#
#	# these will store the divergence of the LTRs from the matching reference seqs
#	my $div1 = $record_->[$lastLTR1rec]->{"divergenceFromRef"};
#	my $div2 = $record_->[$firstLTR2rec]->{"divergenceFromRef"};
#
#	# choose file path according to whether this is an uninterrupted or interrupted LTR pair
#	$FASTAFilePath .= ( $id =~ /unint/ ) ? "uninterrupted/" : "interrupted/";
#
#	open(FASTA, $FASTAFilePath.$outFile) || die "can't open file: $!";
#
#	# get sequences for LTR1 and LTR2 from the chromosome sequence
#	$sequence1 = substr( ${$chromoSeq_}, $LTR1coord[0]-1, $LTR1coord[1]-$LTR1coord[0]+1 );
#	$sequence2 = substr( ${$chromoSeq_}, $LTR2coord[0]-1, $LTR2coord[1]-$LTR2coord[0]+1 );
#
#	# get all reference names associated with these LTR sequences (if different from each other)
#	my $recRefName;
#	for ( my $rec = $firstLTR1rec; $rec <= $lastLTR1rec; $rec++) {
#		$recRefName = $record_->[$rec]->{"refName"};
#		$recRefName =~ s/(.+)LTR.*$/$1/i;
#		push(@names1, $recRefName) if ( !grep(/$recRefName/, @names1) );
#	}
#	for ( my $rec = $firstLTR2rec; $rec <= $lastLTR2rec; $rec++) {
#		$recRefName = $record_->[$rec]->{"refName"};
#		$recRefName =~ s/(.+)LTR.*$/$1/i;
#		push(@names2, $recRefName) if ( !grep(/$recRefName/, @names2) );
#	}
#
#	# write sequences to file in fastA format with lines of 60 nucleotides
#	my $FASTAtemplate;  # this is a template for the unpack function, to specify chunks of 60 residues + trailing sequence
#
#	# fastA id for LTR1:
#	my $fastaID = $names1[0];
#	for (my $i=1; $i < scalar(@names1); $i++) {
#		$fastaID .= "-".$names1[$i];
#	}
#	print FASTA ">LTR1-$id"."_".$fastaID."_rec$lastLTR1rec"."_$div1"."_chr$chromoID"."_coord$LTR1coord[0] - $LTR1coord[1]\n";
#
#	# LTR1 sequence:
#	my $num60NucleotideChunks = length($sequence1)/60;
#	for (my $chunk=1; $chunk <= $num60NucleotideChunks; $chunk++) {
#		$FASTAtemplate .= "A60 ";
#	}
#	$FASTAtemplate .= "A*";   # append last line if shorter than 60 nucleotides
#	my @chunksOf60Nucleotides = unpack($FASTAtemplate, $sequence1);
#	$sequence1 = join "\n", @chunksOf60Nucleotides;
#	print FASTA $sequence1;
#
#	# fastA id for LTR2:
#	$fastaID = $names2[0];
#	for (my $i=1; $i < scalar(@names2); $i++) {
#		$fastaID .= "_".$names2[$i];
#	}
#	print FASTA "\n>LTR2-$id"."_".$fastaID."_rec$firstLTR2rec"."_$div2"."_chr$chromoID"."_coord$LTR2coord[0] - $LTR2coord[1]\n";
#
#	# LTR2 sequence:
#	$FASTAtemplate = "";
#	$num60NucleotideChunks = length($sequence2)/60;
#	for (my $chunk=1; $chunk <= $num60NucleotideChunks; $chunk++) {
#		$FASTAtemplate .= "A60 ";
#	}
#	$FASTAtemplate .= "A*";   # append last line if shorter than 60 nucleotides
#	@chunksOf60Nucleotides = unpack($FASTAtemplate, $sequence2);
#	$sequence2 = join "\n", @chunksOf60Nucleotides;
#	print FASTA $sequence2;
#
#	close(FASTA) || die "can't close file: $!";
#}


##################
#
sub saveSolo {
	# First two args are the record indices of the first and last records associated with the solo LTR.
	# The 3rd arg is a reference to the records array, the 4th arg the element id. The 5th
	# the chromosome ID. The 6th is a reference to the hash containing the fasta IDs/sequences.
	# The 7th arg is the path to the output files to contain the sequences of the LTR pairs.
	# The 8th arg is a ref to the hash containing contig names/contig start chromosomal coordinates.
	# The 9th arg is the file handle to the output file containing info on solo LTRs.
	# The last arg is the num of fragments associated with the LTR.
	my($firstLTRrec, $lastLTRrec, $record_, $ID, $chromoID, $chromoSeq_, $FASTAFilePath, $SOLO, $numLTRfrags) = @_;

	my $outFile = $ID."c".$chromoID.".fasta";
	$FASTAFilePath .= "/solo/";

	my @names = ( $record_->[$lastLTRrec]->{"refName"} );
	# remove 'LTR' from names (RepBase Update naming scheme)
	#$names[0] =~ s/(.+)LTR.*$/$1/i;
	# remove 'LTR' from names (Aris naming scheme)
	$names[0] =~ s/(.+)_LTR.*$/$1/i;
#	$chromoID =~ s/chromo(\d).*/$1/;   # keep only the chromosome number

	my $sequence = "";
	# store the chromosome coordinates of and other info on the fragment sequences to be written to the out file
	my @LTRstartCoord;
	my @LTRendCoord;
	my @LTRstartRef;
	my @LTRendRef;
	my @LTRleftAfterRefEnd;
	my @LTRdiv;
	for (my $frag=0; $frag<$numLTRfrags; $frag++) {
		push @LTRstartCoord, $record_->[$firstLTRrec + $frag]->{"chromoStart"};
		push @LTRendCoord, $record_->[$firstLTRrec + $frag]->{"chromoEnd"};
		push @LTRstartRef, $record_->[$firstLTRrec + $frag]->{"refStart"};
		push @LTRendRef, $record_->[$firstLTRrec + $frag]->{"refEnd"};
		push @LTRleftAfterRefEnd, $record_->[$firstLTRrec + $frag]->{"leftAfterRefEnd"};
		push @LTRdiv, $record_->[$firstLTRrec + $frag]->{"divergenceFromRef"};
	}

	# get all reference names associated with these LTR sequences (if different from each other)
	my $recRefName;
	for ( my $rec = $firstLTRrec; $rec <= $lastLTRrec; $rec++) {
		$recRefName = $record_->[$rec]->{"refName"};
		$recRefName =~ s/(.+)_LTR.*$/$1/i;
		push(@names, $recRefName) if ( !grep(/$recRefName/, @names) );
	}

	# open file to write LTR sequence to
	open(FASTA, ">".$FASTAFilePath.$outFile) || die "can't open file: $!";
# my $temp=$FASTAFilePath.$outFile;

	# get sequence for the LTR from the chromosome sequence
	my $seqOffset;		# if the chromosomal coordinates of consecutive LTR frags of a given LTR overlap,
						# this will store the length of the overlap (in number of nucleotide positions)
	my $fragGap;		#this will store the gap (in number of nucleotides) between two consecutive fragments of the same LTR
	my $orientation = $record_->[$firstLTRrec]->{"orientation"};	# store orientation of the element on the chromosome

	# add as many gaps to the beginning of the LTR sequence as bases missing before the match to the reference starts
	if ( $orientation eq "+" && $LTRstartRef[0] > 1 ) {
		for (my $gap=1; $gap<$LTRstartRef[0]; $gap++) { $sequence .= "-"; }
	}
	elsif ( $orientation eq "C" && $LTRleftAfterRefEnd[0] > 0 ) {
		for (my $gap=1; $gap<=$LTRleftAfterRefEnd[0]; $gap++) { $sequence .= "-"; }
	}
	# loop through all LTR fragments and append their sequences
	$seqOffset = 0;
	for (my $frag=0; $frag<$numLTRfrags; $frag++) {
		if ( $frag>0 && ($LTRstartCoord[$frag]-$LTRendCoord[$frag-1] < 1) ) { # fragments overlap on the chromosome
			$seqOffset = abs($LTRstartCoord[$frag]-$LTRendCoord[$frag-1]) + 1;
		}

		$sequence .= substr(${$chromoSeq_},$LTRstartCoord[$frag]+$seqOffset-1,$LTRendCoord[$frag]-$LTRstartCoord[$frag]+1 );
		if ( $frag+1 <= $numLTRfrags-1 ) {
			if ( $orientation eq "+") {		# element on + strand
				$fragGap = $LTRstartRef[$frag+1] - $LTRendRef[$frag] - 1;
		    }
		    else {							# element on complementary strand
			    $fragGap = $LTRstartRef[$frag] - $LTRendRef[$frag+1] - 1;
			}
			if ($fragGap > 0) {
				for (my $gap=1; $gap<=$fragGap; $gap++) { $sequence .= "-"; }
			}
		}
		$seqOffset = 0;
	}
	# add as many gaps to the end of the LTR sequence as bases missing after the match to the reference ends
	if ( $orientation eq "+" && $LTRleftAfterRefEnd[-1] > 0 ) {
		for (my $gap=1; $gap<=$LTRleftAfterRefEnd[-1]; $gap++) { $sequence .= "-"; }
	}
	elsif ( $orientation eq "C" && $LTRstartRef[-1] > 1 ) {
		for (my $gap=1; $gap<$LTRstartRef[-1]; $gap++) { $sequence .= "-"; }
	}

	# write sequences to file in fastA format with lines of 60 nucleotides
	my $FASTAtemplate;  # this is a template for the unpack function, to specify chunks of 60 residues + trailing sequence

	# fastA id for solo LTR:
	my $familyID = $names[0];
	for (my $i=1; $i < scalar(@names); $i++) {
		$familyID .= "-".$names[$i];
	}
	print FASTA ">".$ID."c".$chromoID."-soloLTR  \n";
	# LTR sequence:
	my $FASTA = *FASTA;
	printStringIntoLines($FASTA,60,$sequence);

	close(FASTA) || die "can't close file: $!";

	# save additional info on this solo LTR
	my $score = $record_->[$lastLTRrec]->{"score"};
	my $div = $LTRdiv[0];
	my $superfamily = $record_->[$lastLTRrec]->{"superfamily"};
	my $distCen = $record_->[$lastLTRrec]->{"distCen"};

	# Info on the solo LTR is output to file 1.solos on a single line. The sequence of values on the line corresponds to:
	# solo id,chromosome#,family name(s),div from ref,start,end, rec#, numLTRfrags, score, orientation.

	print $SOLO "$ID,$chromoID,$familyID,$superfamily,$distCen,$div,$LTRstartCoord[0],$LTRendCoord[$numLTRfrags-1],";
	print $SOLO "$lastLTRrec,$numLTRfrags,$score,$orientation\n";
	return 1;
}


###################
# Checks whether two LTR sequences belong to the same complete, uninterrupted (by insertions) retrotransposon.
# Returns true or false. (However, return value not 100% reliable as one of the sequences could be part of
# a nested element of the same family).

sub uninterruptedElement {
	# First two arguments are the LTR-record indices of two LTR sequences,  third and fourth are references
	# to the LTR- and all- records arrays. Last arg is a tolerance factor (to be augmented) when matching
	# the ends of LTRs to the ends of internal regions.
	my($LTR1, $LTR2, $LTRrecord_, $record_, $tolerance) = @_;

	my $recordNum1 = $LTRrecord_->[$LTR1][0];
	my $recordNum2 = $LTRrecord_->[$LTR2][0];

	# make sure the records haven't been processed
	my $processed1 = $record_ ->[$recordNum1]->{"id"};
	my $processed2 = $record_ ->[$recordNum2]->{"id"};
	return 0 if ( $processed1 || $processed2 );

	my $orient1 = $record_->[$recordNum1]->{"orientation"};
	my $orient2 = $record_->[$recordNum2]->{"orientation"};
	my $name1 = $record_->[$recordNum1]->{"refName"};
	my $name2 = $record_->[$recordNum2]->{"refName"};
	# discard 'LTR' from names
	$name1 =~ s/(.*)LTR.*/$1/;
	$name2 =~ s/(.*)LTR.*/$1/;

	# check if same family, orientation, not adjacent
	if ( LTRnameAndOrientationMatch($recordNum1, $recordNum2, $record_) &&
		($recordNum2-$recordNum1-1)) {
		# check if (any) records between the two LTRs correspond to internal sequences of the same family
		my $countI = 0;
		for (my $internalRecNum = $recordNum1+1; $internalRecNum < $recordNum2; $internalRecNum++) {
			my $nameI = $record_->[$internalRecNum]->{"refName"};
			my $orientationI = $record_->[$internalRecNum]->{"orientation"};
			$countI++ if ( $nameI =~ /\w+I/i && ($nameI =~ /$name1/i || fuzzyNames($nameI, $name1))
						&& $orientationI eq $orient1);
		}
		# return TRUE if all records between LTRs are corresponding internal regions, and if
		# LTRs are not too far apart from them.
		return 1 if ( $countI eq ($recordNum2-$recordNum1-1) &&
				    fuzzyCoordinateMatch($recordNum1, $recordNum1+1, $record_, $tolerance) &&
				    fuzzyCoordinateMatch($recordNum2-1, $recordNum2, $record_, $tolerance) );
	}
	return 0;  # not a complete, uninterrupted LTR retrotransposon!
}


###################
# Checks whether two LTR sequences belong to the same (interrupted by insertions) retrotransposon.
# Returns true or false. (However, return value not 100% reliable as one of the sequences could be part of
# a nested element of the same family).

sub interruptedElement {
	# First two arguments are the LTR-record indices of two LTR sequences,  third and fourth are references to the LTR- and
	# all- records arrays.
	my($LTR1, $LTR2, $LTRrecord_, $record_, $tolerance, $LTRpairSearchRange) = @_;
	my $recordNum1 = $LTRrecord_->[$LTR1][0];
	my $recordNum2 = $LTRrecord_->[$LTR2][0];
	my $processed1 = $record_->[$recordNum1]->{"id"};
	my $processed2 = $record_->[$recordNum2]->{"id"};

	# make sure the records haven't been processed
	return 0 if ( $processed1 || $processed2 );

	# check if distance between LTRs is within pairing range
	return 0 if ( ($record_->[$recordNum2]->{"chromoStart"} - $record_->[$recordNum1]->{"chromoEnd"}) >= $LTRpairSearchRange );


	my $name1 = $record_->[$recordNum1]->{"refName"};
	# discard 'LTR' from name
	$name1 =~ s/(.*)LTR.*/$1/;
	my $orient1 = $record_->[$recordNum1]->{"orientation"};

	if ( LTRnameAndOrientationMatch($recordNum1, $recordNum2, $record_) ) { # same orientation and element family
# print  "recs $recordNum1 and $recordNum2 possibly a contiguous pair! \n" if ( $recordNum2 eq $recordNum1 + 1 );
		# exit if LTRs are consecutive records (do not count them as a pair)
		return 0 if ( $recordNum2 eq $recordNum1 + 1);
		# Count any records between LTRs that correspond to internal sequences of the same family and have same orientation as LTRs,
		# as long as they are unprocessed (not previously identified as part of an element).
		# Also count number of intervening LTRs that have already been paired.
		my $countI = 0;
		my $countLTR = 0;
		my @LTRid;
		for (my $intRecNum = $recordNum1+1; $intRecNum < $recordNum2; $intRecNum++) {
			my $nameI = $record_->[$intRecNum]->{"refName"};
			my $orientI = $record_->[$intRecNum]->{"orientation"};
			my $idI = $record_->[$intRecNum]->{"id"};
			$countI++ if ( !$idI && $nameI !~ /LTR/i && ($nameI=~/$name1/i || fuzzyNames($nameI, $name1)) &&
						$orient1 eq $orientI );
			push(@LTRid, $idI) if ( $idI && $idI !~ /s/ && $nameI =~ /LTR/ );
		}
		my %seen = ();
  		foreach my $id (@LTRid) {
			if ( !$seen{$id} ) {
				# if we get here, this is the first time we see this id
				$seen{$id} = 1;
				$countLTR++;
			}
		}
# print  "recs $recordNum1 and $recordNum2: countLTR = $countLTR , countI = $countI \n";
# print  "recs $recordNum1 and $recordNum2 should be INT! \n" if ( $countI && !($countLTR % 2) );
		# make sure there is at least 1 corresponding internal region, and that number of
		# previously processed LTRs in between is even.
		return 1 if ( $countI && !($countLTR % 2) );  # possibly a pair!
	}
	return 0;  # LTRs not part of the same element!
}


###################
# Checks if an LTR sequence (whose record number is passed as the first arg) interrupts the sequence of the
# previous record.

sub interruption {
	# First arg is a record index, second argument is a reference to the array of (references to) all records,
	# third is the max tolerated discrepancy between sequence boundaries.
	my($LTRrecNum, $record_, $tolerance) = @_;
	my $prevRecNum = $LTRrecNum-1;  # record number for the sequence preceding LTR
	my $LTRchromoStart = $record_->[$LTRrecNum]->{"chromoStart"};  # chromosome coordinate for start of LTR sequence
	my $prevChromoEnd = $record_->[$prevRecNum]->{"chromoEnd"};    # chromosome coordinate for end of previous sequence
	my $intMissing;                 # will equal zero if the LTR does not interrupt previous sequence
	$intMissing = ($record_->[$prevRecNum]->{"orientation"} eq "C") ?
			    ($record_->[$prevRecNum]->{"refStart"} - 1) : $record_->[$prevRecNum]->{"leftAfterRefEnd"};

	return 1 if ( ($intMissing >= $tolerance) && (abs($LTRchromoStart-$prevChromoEnd) <= $tolerance) );  # interruption!
	return 0;
}


#	print  "LTR 1 : \n";
#	for (my $recordNum = $firstLTR1rec;  $recordNum <= $lastLTR1rec; $recordNum++) {
#		foreach my $key (sort keys %{$record_->[$recordNum]}) {
#			print  "$key: $record_->[$recordNum]->{$key}\n";
#		}
#	}
#	print  "LTR 2 : \n";
#	for (my $recordNum = $firstLTR2rec;  $recordNum <= $lastLTR2rec; $recordNum++) {
#		foreach my $key (sort keys %{$record_->[$recordNum]}) {
#			print  "$key: $record_->[$recordNum]->{$key}\n";
#		}
#	}


	# get the length of the (longest) reference sequence associated with LTR1, and add their names
	# to the list if different from each other
#	my $refLength = 0;
#	my $recRefLength = 0;
#	my $recRefName;
#	for ( my $rec = $firstLTR1rec; $rec <= $lastLTR1rec; $rec++) {
#		# get length of longest ref seq
#		$recRefLength = $record_->[$rec]->{"refEnd"} + $record_->[$rec]->{"leftAfterRefEnd"};
#		$refLength = $recRefLength if ( $refLength < $recRefLength );
#		# get names of ref seqs if different from each other
#		$recRefName = $record_->[$rec]->{"refName"};
#		push(@names1, $recRefName) if ( !grep(/$recRefName/, @names1) );
#	}
#
#	# check if the RepeatMasker match to LTR1 is shorter than the corresponding reference sequence
#	my $missingLength = $refLength - ($LTR1coord[1]-$LTR1coord[0]+1);
#	if ( $missingLength > 0 ) {  # RM match to LTR1 shorter than reference seq
#		# this will store the gap (in number of nucleotides) between the beginning of LTR1 and
#		# the end of the previous record:
#		my $gapBefore = $record_->[$firstLTR1rec]->{"chromoStart"} - $record_->[$firstLTR1rec-1]->{"chromoEnd"} - 1;
#		# this will store the gap (in number of nucleotides) between the end of LTR1 and
#		# the beginning of the next record:
#		my $gapAfter = $record_->[$lastLTR1rec+1]->{"chromoStart"} - $record_->[$lastLTR1rec]->{"chromoEnd"} - 1;
#
#		# check if end of LTR1 can be moved forward
#		my $refMissingAfter = $record_->[$lastLTR1rec]->{"leftAfterRefEnd"};
#		if ( $refMissingAfter > 0  && $gapAfter > 0) {
#			# move forward end of LTR1
#			my $lengthIncrement = ($refMissingAfter <= $gapAfter) ? $refMissingAfter : $gapAfter;
#			$LTR1coord[1] += $lengthIncrement;
#			$missingLength -= $lengthIncrement;
#		}
#
#		# check if start of LTR1 can be moved back
#		my $refMissingBefore = $record_->[$firstLTR1rec]->{"refStart"} - 1;
#		if ( $missingLength > 0 && $refMissingBefore > 0  && $gapBefore > 0) {
#			# move back start of LTR1
#			$LTR1coord[0] -= ($refMissingBefore <= $gapBefore) ? $refMissingBefore : $gapBefore;
#		}
#	}
#
#
#	# get the length of the (longest) reference sequence associated with LTR2, and add their names
#	# to the list if different from each other
#	$refLength = 0;
#	$recRefLength = 0;
#	for ( my $rec = $firstLTR2rec; $rec <= $lastLTR2rec; $rec++) {
#		# get length of longest ref seq
#		$recRefLength = $record_->[$rec]->{"refEnd"} + $record_->[$rec]->{"leftAfterRefEnd"};
#		$refLength = $recRefLength if ( $refLength < $recRefLength );
#		# get names of ref seqs if different from each other
#		$recRefName = $record_->[$rec]->{"refName"};
#		push(@names2, $recRefName) if ( !grep(/$recRefName/, @names2) );
#	}
#
#	# check if the RepeatMasker match to LTR2 is shorter than the corresponding reference sequence
#	$missingLength = $refLength - ($LTR2coord[1]-$LTR2coord[0]+1);
#	if ( $missingLength > 0 ) {  # RM match to LTR2 shorter than reference seq
#		# this will store the gap (in number of nucleotides) between the beginning of LTR2 and
#		# the end of the previous record:
#		my $gapBefore = $record_->[$firstLTR2rec]->{"chromoStart"} - $record_->[$firstLTR2rec-1]->{"chromoEnd"} - 1;
#		# this will store the gap (in number of nucleotides) between the end of LTR2 and
#		# the beginning of the next record:
#		my $gapAfter = $record_->[$lastLTR2rec+1]->{"chromoStart"} - $record_->[$lastLTR2rec]->{"chromoEnd"} - 1;
#
#		# check if start of LTR2 can be moved back
#		my $refMissingBefore  = $record_->[$firstLTR2rec]->{"refStart"} - 1;
#		if ( $refMissingBefore > 0  && $gapBefore > 0) {
#			# move back start of LTR2
#			my $lengthIncrement = ($refMissingBefore <= $gapBefore) ? $refMissingBefore : $gapBefore;
#			$LTR2coord[0] -= $lengthIncrement;
#			$missingLength -= $lengthIncrement;
#		}
#
#		# check if end of LTR2 can be moved forward
#		my $refMissingAfter = $record_->[$lastLTR2rec]->{"leftAfterRefEnd"};
#		if ( $missingLength > 0 && $refMissingAfter > 0  && $gapAfter > 0) {
#			# move forward end of LTR2
#			$LTR2coord[1] += ($refMissingAfter <= $gapAfter) ? $refMissingAfter : $gapAfter;
#		}
#	}
