# Supplementary material for: Insertion bias and purifying selection of retrotransposons in the Arabidopsis thaliana genome
Source: Genome Biol. 2004 Sep 29;5(10):R79. doi: 10.1186/gb-2004-5-10-r79 (PMC545599; doi:10.1186/gb-2004-5-10-r79)
Supplement: Additional data file 6 — A file describing the utility and usage of the Perl script in Additional data file 5 [file gb-2004-5-10-r79-s6.read]

****     perl script: LTRminer.pl     *****		author: Vini Pereira


UTILITY:

- <LTRminer> was written to 'de-fragment' sequence similarity hits to
(parts of the sequence of) representatives of known families LTR-retrotransposons,
identifying which hits correspond to chromosomal sequences that originated in
the same insertion event.

- <LTRminer> writes to files in FASTA format the sequences of identified
a) solo-LTRs, b) of LTRs belonging to complete elements, and c) of the
internal regions belonging to complete elements.


USAGE:

- <LTRminer> parses hits reported in the output file of the program
<RepeatMasker> (by Arian Smit). <RepeatMasker> should be run on a
chromosome sequence against a custom library that contains only
sequences of LTR-retrotransposons. For each representative
LTR-retrotransposon family the library should separately contain
both the LTR sequence and the internal region sequence.

- <RepeatMasker> runs a sequence similarity program (<BLAST> or <WU-BLAST>)
on FASTA sequences (against a sequence library). For use with
<LTRminer> the FASTA sequence should be a chromosome sequence.
The MIPS A. thaliana chromosome files are not in FASTA format.
The Perl script <splitMIPSchromo.pl> (Vini Pereira) will convert
a MIPS A. thaliana chromosome sequence file into a FASTA format
suitable for running <RepeatMasker> and then <LTRminer> on. (Dividing
the chromosome sequence into multiple FASTA entries will considerably
speed up the sequence similarity searches, but the FASTA id's
of each chromosome sequence fragment should be named so that their
alphabetical order follows the order of the sequence fragments
on the chromosome - script <splitMIPSchromo.pl> implements such
method).


<LTRminer> COMMAND LINE ARGUMENTS AND OPTIONS:

- USAGE: (perl) LTRminer.pl [-options] <chromosome number> <RepeatMasker output file> <FASTA or MIPS chromosome sequence file>
options:
	-h			(-help)		print options
	-v 			(-version)	print version of the script

- Example: (perl) LTRminer.pl 4 A.thaliana_chromo4.out A.thaliana_chromo4.fasta

In the above example LTRminder.pl is run on the output file that RepeatMasker produced
when run on the chromosome sequence of the A. thaliana chromosome 4. Note that the
last required command line argument is a MIPS or FASTA (whole) chromosome sequence file,
not a file created with the script <splitMIPSchromo.pl> (such a file is only used
as an input sequence file to <RepeatMasker>).
