# Supplementary material for: Insertion bias and purifying selection of retrotransposons in the Arabidopsis thaliana genome
Source: Genome Biol. 2004 Sep 29;5(10):R79. doi: 10.1186/gb-2004-5-10-r79 (PMC545599; doi:10.1186/gb-2004-5-10-r79)
Supplement: Additional data file 8 — A file describing the utility and usage of the Perl script in Additional data file 7 [file gb-2004-5-10-r79-s8.read]

****     perl script: splitMIPSchromo.pl     *****		author: Vini Pereira


UTILITY:

Converts a MIPS A. thaliana chromosome sequence file into a FASTA file to be used
as a sequence file input to RepeatMasker. The resultant output file from <RepeatMasker>
is then used as an input to <LTRminer.pl>.


USAGE:

(perl) splitMIPSchromo.pl [-options] <MIPS chromosome sequence file> <output file name>
options:
	-h			(-help)		print options
	-v 			(-version)	print version of this script
